# Supplementary material for: Assessing the intracellular primary metabolic profile of Trichoderma reesei and Aspergillus niger grown on different carbon sources
Source: Front Fungal Biol. 2022 Sep 27;3:998361. doi: 10.3389/ffunb.2022.998361 (PMC10512294; doi:10.3389/ffunb.2022.998361)
Supplement: Supplementary file 1 [file Table_1.xlsx]

## Sheet: README
Table S1. Original, processed and normalized data used as input for the metabolomic analyses of T. reesei and A. niger grown on glucose, CMC and lactose after 48 h.
Metabolites are arranged as rows, and samples as columns.
Abbreviations: An - Aspergillus niger; Tr - Trichoderma reesei; Gluc (G) - glucose; CMC - carboxymethylcellulose; Lac (L) - lactose; 2-HIBA - 2-hydroxyisobutyrate; 3-HIVA - 3-hydroxyisovalerate; ADP - adenosine diphosphate; AMP - adenosine monophosphate; GlcNAc - N-Acetylglucosamine; NAD+ - nicotinamide adenine dinucleotide (oxidized form); UDP-GlcNAc - uridine diphosphate N-acetylglucosamine; GP…
Data_original:	molar concentrations (µM) of the identified metabolites;
Data_processed:	exclusion of metabolites having only missing values or a unique value across the samples; replacing missing values (please see methods);
Data_normalized:	each value is divided by the fresh fungal weight (mg) and converted into log10;
Final_list:	final list of metabolites identified in T. reesei and A. niger grown on glucose, CMC and lactose after 48 h.

## Sheet: data_original
	An_CMC48h-1	An_CMC48h-2	An_CMC48h-3	An_CMC48h-4	An_G48h-1	An_G48h-2	An_G48h-3	An_G48h-4	An_L48h-2	An_L48h-3	An_L48h-4	Tr_CMC48h-1	Tr_CMC48h-2	Tr_CMC48h-3	Tr_CMC48h-4	Tr_G48h-1	Tr_G48h-3	Tr_G48h-4	Tr_L48h-1	Tr_L48h-2	Tr_L48h-3	Tr_L48h-4
Label	An_CMC	An_CMC	An_CMC	An_CMC	An_Gluc	An_Gluc	An_Gluc	An_Gluc	An_Lac	An_Lac	An_Lac	Tr_CMC	Tr_CMC	Tr_CMC	Tr_CMC	Tr_Gluc	Tr_Gluc	Tr_Gluc	Tr_Lac	Tr_Lac	Tr_Lac	Tr_Lac
2-Hydroxyglutarate																						63.6
2-HIBA	0.5	0.6	0.7	0.5					0.5										1.1	1.4	1	1.5
2-Oxoglutarate	17.3	16.3	14.5	20.4					7.7	6.7	3	6.9	12.7	14.7	11.5				10	13.1	9	8.8
2-Phosphoglycerate					234.2	124.5	167.2	145.1	135.9	52.3	227					44	74.1	81.2	2187.8	3173	2190.8	2752
3-Hydroxybutyrate	4.1	3.8	6.1	5.5					11.8	5.5	11.3								3.8	5	3.8	6.3
3-HIVA									0.2										8.3	5.7	5.2	5.9
4-Aminobutyrate	340.5	345	263.8	303.4	201.9	502.8	113.4	577	196.5	76.3	146.6	43.3	79.2	104.6	102.9	319.7	425.6	331.3	63.7	198.7	63.3	178.5
ADP	9.2	14.7	14.2	25.1	12.2	4.4	4.9	9.3	12	2.5	11.2	8.8	29.3	31.6	23.9	11.1	17	21	31.9	31.1	21.5	42.7
AMP	20.9	27.6	23.1	11.4	3.1	14.2	14	14.5	10	8.2	6.6	2.8	9.6	11.2	5.6	6.9	2.2	5.5	13.5	11.6	10.7	19.3
Acetate							2.6		7.8	1.8	1.7		7.7	8.6	4.8				45.2	93.7	33.4	83.9
Alanine	623.6	645	653.9	614.7	272.3	358.7	368.8	510.1	270.2	97.8	202.5	120	213.1	255.2	247.4	370.7	410.2	434	1077.5	1156.2	935.1	1431.9
Allantoin					66				39	13.3	21.4								22.2	16.2	18.5	15.5
Anserine									4.3	8.7	21								8.4	6.5	3.1	20.6
Arginine	230.3	279.1	197.6	279.2	228.9	204.7	105.3	135.3	52.4	18.6	35.2	32.9	58.5	47.5	48.4	44.9	103.3	84.1	15.3	26.4	11.2	33.3
Asparagine	84.6	79.1	33.2	76.5	49	58.5	26.1	38.4	30	16.4	21.5		115	128.7	114.8	79.9	116.7	207	40.8	56.7	38.7	61.7
Aspartate	67	53.8	127.2	50	78.7	47.5	43.3	33.6	32.2	17.7	33.7	50.9	170.8	150.3	117.3	21.1	42	70.5	46.7	31.6	21.2	39.7
Betaine	4.3	3	4.5	5	9.9	8.2	6.7	9.1	5	3.3	6.2	5.5	17.8	18.3	9.1	2.8	11.1	8.9	3.2	4	2.5	3.4
Cellobiose	124.4	108	90.1	103.6								141.7	476.8	447.1	351.8
Choline	7.7	7.1	7.3	10.4	2.7	37.2	1.6	1.6	5.5	3.6	4.4	20.4	77.6	72.2	47.8	27.5	12.9	34	31.4	56.5	28.9	54
Dimethylamine									0.6	0.2	0.9								0.3	1.7	0.4	1.2
Fructose	48.7	92.2	53.8	69.1	51.1	29.3	24.9	69				36.4	197.2	123.6	136.1	24	8.4	32.2
Fumarate	16.6	22.6	19.8	17.6	12.8	17.5	8.5	47.7	8.6	4	8.6	34.1	80.2	99.5	89	5.3	9.2	14.3	31.8	19.6	16.7	21.2
Galactarate	19.1	19.2	17.8	18.9						3.8	9	28.9	75.6	77.8	54.5				16.6	34.8	14.1	13.6
Galactitol									38.4		17.5								1634.1	1378.8	1318.4	1698.4
Galactonate																			60.6	120.9	43.1	42.6
Galactose									10.5										341	371.2	216.1	326.3
Glucarate	18.3	21.8	16.7	21.4	17	20.9	8.4	14.5				23.1	106.5	110.1	61.5	9.8	10.9	33.4
Glucitol									485.2		316.9								569.3	658.3	659.1	1430.6
Gluconate																						174.6
Glucose	55	54	45.8	28	24.8	49.4	11.5	19.4	15.7	11.2	22.1	58.1	214.7	177	138.9	27.5	32.3	17.6	77.7	63.8	40.5	53.6
Glucuronate									10.2										119.7	108.8	198.4	112.3
Glutamate	512.6	563.5	502	496.4	314.8	90.4	146.8	124.6	221.3	114.3	170.4	251.9	566.5	603.2	400.8	105.4	176.6	343.7	516	406	325.1	439
Glutamine	715.3	622.5	565.3	662	259	138.4	150	153.3	188.3	44.9	190.5	473.9	1211.9	1324.7	1185.5	441.9	983.3	1004.8	506.6	558.8	438.1	715.9
Glutathione					8	8	11.7	19.4	7.4	4.8	12.4					27.7	31.5	24.3	25.1	32.8	16.8	30.1
Glycerol	167.6	91	309.2	160.9	335.3	865.9	265.3	700.3	410.4	188.5	357.3	24.8	30.2	73.4	25.8	12.1	29.2	22.3	103.3	294.6	188.1	367.3
Glycine	98.2	98.8	87.8	89.6	42.1	55.2	44.8	62.1	10.8	4.1		0.1	14.6	22.7	19.5	35.6	47.6	46	80.6	193.2	75	197.7
Glycolate	69.7	82.3	71.4	56.5								122.1	273.8	315.4	234.2
Glycylproline															36.3
Guanidoacetate
Histidine	34.5	33.5	31.1	34.8	26.1	51.4	19.5	51.7	14.5	8	7.4	9.4	18.5	20.4	15.8	15.1	50.1	43.1	10.7	12.1	7.9	15.9
Homoserine					171.8	119.7	74.6	41.2								38.9	52.7	85.3
Isobutyrate					0.8	1.8	1.4	1.4									0.2	0.8
Isoleucine	8.4	10.5	9.7	11.5	8	2.6	5.3	15.7	4.3	3.2	4.4	2.4	14	5.5	7.7	10	13.3	15.4	11.7	11.5	6.1	15.6
Lactate	13	14.9	13.7	11.6	13.7	28.9	15.5	79.4	13	5.3	5.2	45.5	80.9	115.4	95	79	115	177.3	77.4	132.5	61	110.7
Lactose									696.1	119.1	609.6								897.2	882.9	535.7	1586.9
Leucine	24.5	13.2	19	13.4	12.3	27.3	7.2	22.5	4.7	4.1	6.5	13.2	15.9	29.4	14.3	12.4	19.6	21.9	15.8	22.5	9.5	20.7
Levulinate					3.7	4.1	5	5.5									2.5	5.3
Lysine							10.3									61.6	85.6	105
Malate	129.1	248.1	195.1	149.1	143.5	235.3	82.5	340.9	43.5	59.5	86.3	278	688.1	791.8	347.1	112.4	78.7	199.4	69	116.5	66.3	157.5
Maltose
Mannitol	4316.8	3826.9	3516.2	4087.1	3929.9	3782.7	2947.8	4434.3	1992.9	815	1680.7	1256.9	3346	4222.6	4109	2534.9	2562.5	2680	2232.6	3395.8	1833.1	2407.6
Mannose																					45.5	54.7
N-Acetylcysteine					3.3	3.1	3.2	2.8	1.9	2.5	1.9					2		2.5	14.9	3.3	3.8	4.2
GlcNAc	3.1	10.2	2.9	3.5	16.2	0.5	1.2	2.7	2.7		1.5	16.3	5.7	5.6	10.9	1.1	1.4	0.9	9.4	8.1	4.1	2.5
N6-Acetyllysine					20	26.7	17.2	21.3								2.3	3.8
NAD+	20.1	23.1	18.9	12.8	13.1	34.9	10.4	15.5	10.7	6.8	10	3.7	10.4	18	13	8.9	14.9	14.9	13.9	20.5	8.7	23.4
O-Acetylcholine					4		1.7	1.7	6.9	3.5	6.3	7.8	24.9	20.7	14.6	4.4	8.7	10.8	1.9	2.5	1.2	1.6
O-Phosphocholine													9.5	7.8	5.7
O-Phosphoserine																						147.7
Ornithine	44.2	39.7	43.9	36.6	67.3	68.4	51.1	80.2	18.4	6.4	15	2.3	10.9	4.2	5.7	12.6	15.5	13.2	14.8	10.7	17.7	35.4
Phenylalanine	5.9	6.2	4.8	5.7	4.6	13.1		11			4.2	4.9	3.9		5.2	7.3	8.7	10.9	4.6	11.8	7	9.6
Proline	30.5	24.6	23.8	32.4	8.4	16	15.9	32.9				22	32.3	30.3	60.9	24.9	19.7	40.7
Pyruvate	3.5	1.7	1.8	4.8	8.7	3.1	8.3	5.2	4.3		3.1	1.4	3.2	1.6	0.3	4	8.9	8.6	8.4	10.3	5	12.5
Saccharopine																			53.9	93.1	48	81.6
Sarcosine									1.3	0.5	1.5								0.4	1.4	0.8	1.3
Serine	135.9	112	114.9	145.3	21.4	43.3						31.2	167.5	154.4	188.6	89.1	124.7	151.9
Succinate	51.8	61.3	35.9	44	40.8	77.2	30.4	123.6	47.3	8.7	18.2	29	60.8	64.2	63.7	38.6	80.3	105.3	107	137	91.4	130.9
Threonate	38.9	31	32.2	36	24.6	7		12				15.4	65	96.5	67.3	23.9	27.2	30	250.7	441.4	196	244
Threonine	41.3	44.5	41.5	44.2	44.3	57.9	35.3	55.4	23	12.3	18.7	9.4	25.5	3.2	13	32.3	86.6	81.1	29.7	31.9	24	40.8
Trehalose	488	467.4	436.2	570.6	965.8	426.3	147.5	246.2	141.9	67.8	96.8	390.3	894.2	1166	1056.8	450.2	709.9	743	382.8	583.9	481.2	700.5
Tyrosine	7.2	8.3	7.5	8.6	6.1	15	3.5	13.7	3.8	1.6		4.1	2.6	6.6	2.7	9.3	8	8.9	6	10.7	3.5	8.9
UDP-GlcNAc	39.3	42.4	34.7	37.6	44.9	37	28	34.4	19	9.3	15	20.6	54	53.8	42.9	40.7	57.1	57.2	44.1	39	28.9	42.1
UDP-galactose									11.3	12.9	7.9								22.5	24.6	10.2	24.4
UDP-glucose	30.3	19.6	20	16.8	5.3	12.2	14.2	20.7	12.3	2.5	8.9	10.1	21.9	16.1	23	15.7	19.1	21.7	37	43	28.2	43.6
Uracil	4.5	5.5	5.6	5.1	3.1	6.5	2	13.6					4.1	6.8	9.3	8	11.8	10
Uridine	9.7	13.1	10.3	10.3		21		9.3
Valine	25.3	24	22.9	23.8	19	37.3	13.6	31.8	9.7	5.9	9	8.6	23.6	25.3	21.4	25.1	30.2	29	28.9	36.4	22.3	37.8
cis-Aconitate	3.7	7.4	4.9	10.6					4.8	3.2	4.6	4.9	6.8	6.5	10.7				6.9	6.5	3.5	7.2
myo-Inositol	31.3	17.9	17.2	29.5	4.9	38.2	5	19.1				9.8	25.3	34.1	31.2	25.2	25.5	52.8
GPC	40.6	105.1	93.4	96.9	115.6	118.2	43.3	118.6	60.8	36	55.5	107.9	313.5	294.7	180.9	116.8	213.6	200.5	43.6	47.2	30.7	49.4
weight	101.7	106.1	101.3	103.1	117	96.8	100.5	98.2	58	29.9	45.1	55.7	110.6	104.8	86.6	107	104.2	109	99.7	101.8	67.7	103.7

## Sheet: data_processed
	An_CMC48h-1	An_CMC48h-2	An_CMC48h-3	An_CMC48h-4	An_G48h-1	An_G48h-2	An_G48h-3	An_G48h-4	An_L48h-2	An_L48h-3	An_L48h-4	Tr_CMC48h-1	Tr_CMC48h-2	Tr_CMC48h-3	Tr_CMC48h-4	Tr_G48h-1	Tr_G48h-3	Tr_G48h-4	Tr_L48h-1	Tr_L48h-2	Tr_L48h-3	Tr_L48h-4
Label	An_CMC	An_CMC	An_CMC	An_CMC	An_Gluc	An_Gluc	An_Gluc	An_Gluc	An_Lac	An_Lac	An_Lac	Tr_CMC	Tr_CMC	Tr_CMC	Tr_CMC	Tr_Gluc	Tr_Gluc	Tr_Gluc	Tr_Lac	Tr_Lac	Tr_Lac	Tr_Lac
2-HIBA	0.5	0.6	0.7	0.5	0.1	0.1	0.1	0.1	0.5	0.1	0.1	0.1	0.1	0.1	0.1	0.1	0.1	0.1	1.1	1.4	1	1.5
2-Oxoglutarate	17.3	16.3	14.5	20.4	0.6	0.6	0.6	0.6	7.7	6.7	3	6.9	12.7	14.7	11.5	0.6	0.6	0.6	10	13.1	9	8.8
2-Phosphoglycerate	8.8	8.8	8.8	8.8	234.2	124.5	167.2	145.1	135.9	52.3	227	8.8	8.8	8.8	8.8	44	74.1	81.2	2187.8	3173	2190.8	2752
3-Hydroxybutyrate	4.1	3.8	6.1	5.5	0.76	0.76	0.76	0.76	11.8	5.5	11.3	0.76	0.76	0.76	0.76	0.76	0.76	0.76	3.8	5	3.8	6.3
3-HIVA	0.04	0.04	0.04	0.04	0.04	0.04	0.04	0.04	0.2	0.04	0.04	0.04	0.04	0.04	0.04	0.04	0.04	0.04	8.3	5.7	5.2	5.9
4-Aminobutyrate	340.5	345	263.8	303.4	201.9	502.8	113.4	577	196.5	76.3	146.6	43.3	79.2	104.6	102.9	319.7	425.6	331.3	63.7	198.7	63.3	178.5
ADP	9.2	14.7	14.2	25.1	12.2	4.4	4.9	9.3	12	2.5	11.2	8.8	29.3	31.6	23.9	11.1	17	21	31.9	31.1	21.5	42.7
AMP	20.9	27.6	23.1	11.4	3.1	14.2	14	14.5	10	8.2	6.6	2.8	9.6	11.2	5.6	6.9	2.2	5.5	13.5	11.6	10.7	19.3
Acetate	0.34	0.34	0.34	0.34	0.34	0.34	2.6	0.34	7.8	1.8	1.7	0.34	7.7	8.6	4.8	0.34	0.34	0.34	45.2	93.7	33.4	83.9
Alanine	623.6	645	653.9	614.7	272.3	358.7	368.8	510.1	270.2	97.8	202.5	120	213.1	255.2	247.4	370.7	410.2	434	1077.5	1156.2	935.1	1431.9
Allantoin	2.66	2.66	2.66	2.66	66	2.66	2.66	2.66	39	13.3	21.4	2.66	2.66	2.66	2.66	2.66	2.66	2.66	22.2	16.2	18.5	15.5
Anserine	0.62	0.62	0.62	0.62	0.62	0.62	0.62	0.62	4.3	8.7	21	0.62	0.62	0.62	0.62	0.62	0.62	0.62	8.4	6.5	3.1	20.6
Arginine	230.3	279.1	197.6	279.2	228.9	204.7	105.3	135.3	52.4	18.6	35.2	32.9	58.5	47.5	48.4	44.9	103.3	84.1	15.3	26.4	11.2	33.3
Asparagine	84.6	79.1	33.2	76.5	49	58.5	26.1	38.4	30	16.4	21.5	3.28	115	128.7	114.8	79.9	116.7	207	40.8	56.7	38.7	61.7
Aspartate	67	53.8	127.2	50	78.7	47.5	43.3	33.6	32.2	17.7	33.7	50.9	170.8	150.3	117.3	21.1	42	70.5	46.7	31.6	21.2	39.7
Betaine	4.3	3	4.5	5	9.9	8.2	6.7	9.1	5	3.3	6.2	5.5	17.8	18.3	9.1	2.8	11.1	8.9	3.2	4	2.5	3.4
Cellobiose	124.4	108	90.1	103.6	18.02	18.02	18.02	18.02	18.02	18.02	18.02	141.7	476.8	447.1	351.8	18.02	18.02	18.02	18.02	18.02	18.02	18.02
Choline	7.7	7.1	7.3	10.4	2.7	37.2	1.6	1.6	5.5	3.6	4.4	20.4	77.6	72.2	47.8	27.5	12.9	34	31.4	56.5	28.9	54
Dimethylamine	0.04	0.04	0.04	0.04	0.04	0.04	0.04	0.04	0.6	0.2	0.9	0.04	0.04	0.04	0.04	0.04	0.04	0.04	0.3	1.7	0.4	1.2
Fructose	48.7	92.2	53.8	69.1	51.1	29.3	24.9	69	1.68	1.68	1.68	36.4	197.2	123.6	136.1	24	8.4	32.2	1.68	1.68	1.68	1.68
Fumarate	16.6	22.6	19.8	17.6	12.8	17.5	8.5	47.7	8.6	4	8.6	34.1	80.2	99.5	89	5.3	9.2	14.3	31.8	19.6	16.7	21.2
Galactarate	19.1	19.2	17.8	18.9	0.76	0.76	0.76	0.76	0.76	3.8	9	28.9	75.6	77.8	54.5	0.76	0.76	0.76	16.6	34.8	14.1	13.6
Galactitol	3.5	3.5	3.5	3.5	3.5	3.5	3.5	3.5	38.4	3.5	17.5	3.5	3.5	3.5	3.5	3.5	3.5	3.5	1634.1	1378.8	1318.4	1698.4
Galactonate	8.52	8.52	8.52	8.52	8.52	8.52	8.52	8.52	8.52	8.52	8.52	8.52	8.52	8.52	8.52	8.52	8.52	8.52	60.6	120.9	43.1	42.6
Galactose	2.1	2.1	2.1	2.1	2.1	2.1	2.1	2.1	10.5	2.1	2.1	2.1	2.1	2.1	2.1	2.1	2.1	2.1	341	371.2	216.1	326.3
Glucarate	18.3	21.8	16.7	21.4	17	20.9	8.4	14.5	1.68	1.68	1.68	23.1	106.5	110.1	61.5	9.8	10.9	33.4	1.68	1.68	1.68	1.68
Glucitol	63.38	63.38	63.38	63.38	63.38	63.38	63.38	63.38	485.2	63.38	316.9	63.38	63.38	63.38	63.38	63.38	63.38	63.38	569.3	658.3	659.1	1430.6
Glucose	55	54	45.8	28	24.8	49.4	11.5	19.4	15.7	11.2	22.1	58.1	214.7	177	138.9	27.5	32.3	17.6	77.7	63.8	40.5	53.6
Glucuronate	2.04	2.04	2.04	2.04	2.04	2.04	2.04	2.04	10.2	2.04	2.04	2.04	2.04	2.04	2.04	2.04	2.04	2.04	119.7	108.8	198.4	112.3
Glutamate	512.6	563.5	502	496.4	314.8	90.4	146.8	124.6	221.3	114.3	170.4	251.9	566.5	603.2	400.8	105.4	176.6	343.7	516	406	325.1	439
Glutamine	715.3	622.5	565.3	662	259	138.4	150	153.3	188.3	44.9	190.5	473.9	1211.9	1324.7	1185.5	441.9	983.3	1004.8	506.6	558.8	438.1	715.9
Glutathione	0.96	0.96	0.96	0.96	8	8	11.7	19.4	7.4	4.8	12.4	0.96	0.96	0.96	0.96	27.7	31.5	24.3	25.1	32.8	16.8	30.1
Glycerol	167.6	91	309.2	160.9	335.3	865.9	265.3	700.3	410.4	188.5	357.3	24.8	30.2	73.4	25.8	12.1	29.2	22.3	103.3	294.6	188.1	367.3
Glycine	98.2	98.8	87.8	89.6	42.1	55.2	44.8	62.1	10.8	4.1	0.02	0.1	14.6	22.7	19.5	35.6	47.6	46	80.6	193.2	75	197.7
Glycolate	69.7	82.3	71.4	56.5	11.3	11.3	11.3	11.3	11.3	11.3	11.3	122.1	273.8	315.4	234.2	11.3	11.3	11.3	11.3	11.3	11.3	11.3
Histidine	34.5	33.5	31.1	34.8	26.1	51.4	19.5	51.7	14.5	8	7.4	9.4	18.5	20.4	15.8	15.1	50.1	43.1	10.7	12.1	7.9	15.9
Homoserine	7.78	7.78	7.78	7.78	171.8	119.7	74.6	41.2	7.78	7.78	7.78	7.78	7.78	7.78	7.78	38.9	52.7	85.3	7.78	7.78	7.78	7.78
Isobutyrate	0.04	0.04	0.04	0.04	0.8	1.8	1.4	1.4	0.04	0.04	0.04	0.04	0.04	0.04	0.04	0.04	0.2	0.8	0.04	0.04	0.04	0.04
Isoleucine	8.4	10.5	9.7	11.5	8	2.6	5.3	15.7	4.3	3.2	4.4	2.4	14	5.5	7.7	10	13.3	15.4	11.7	11.5	6.1	15.6
Lactate	13	14.9	13.7	11.6	13.7	28.9	15.5	79.4	13	5.3	5.2	45.5	80.9	115.4	95	79	115	177.3	77.4	132.5	61	110.7
Lactose	23.82	23.82	23.82	23.82	23.82	23.82	23.82	23.82	696.1	119.1	609.6	23.82	23.82	23.82	23.82	23.82	23.82	23.82	897.2	882.9	535.7	1586.9
Leucine	24.5	13.2	19	13.4	12.3	27.3	7.2	22.5	4.7	4.1	6.5	13.2	15.9	29.4	14.3	12.4	19.6	21.9	15.8	22.5	9.5	20.7
Levulinate	0.5	0.5	0.5	0.5	3.7	4.1	5	5.5	0.5	0.5	0.5	0.5	0.5	0.5	0.5	0.5	2.5	5.3	0.5	0.5	0.5	0.5
Lysine	2.06	2.06	2.06	2.06	2.06	2.06	10.3	2.06	2.06	2.06	2.06	2.06	2.06	2.06	2.06	61.6	85.6	105	2.06	2.06	2.06	2.06
Malate	129.1	248.1	195.1	149.1	143.5	235.3	82.5	340.9	43.5	59.5	86.3	278	688.1	791.8	347.1	112.4	78.7	199.4	69	116.5	66.3	157.5
Mannitol	4316.8	3826.9	3516.2	4087.1	3929.9	3782.7	2947.8	4434.3	1992.9	815	1680.7	1256.9	3346	4222.6	4109	2534.9	2562.5	2680	2232.6	3395.8	1833.1	2407.6
Mannose	9.1	9.1	9.1	9.1	9.1	9.1	9.1	9.1	9.1	9.1	9.1	9.1	9.1	9.1	9.1	9.1	9.1	9.1	9.1	9.1	45.5	54.7
N-Acetylcysteine	0.38	0.38	0.38	0.38	3.3	3.1	3.2	2.8	1.9	2.5	1.9	0.38	0.38	0.38	0.38	2	0.38	2.5	14.9	3.3	3.8	4.2
GlcNAc	3.1	10.2	2.9	3.5	16.2	0.5	1.2	2.7	2.7	0.1	1.5	16.3	5.7	5.6	10.9	1.1	1.4	0.9	9.4	8.1	4.1	2.5
N6-Acetyllysine	0.46	0.46	0.46	0.46	20	26.7	17.2	21.3	0.46	0.46	0.46	0.46	0.46	0.46	0.46	2.3	3.8	0.46	0.46	0.46	0.46	0.46
NAD+	20.1	23.1	18.9	12.8	13.1	34.9	10.4	15.5	10.7	6.8	10	3.7	10.4	18	13	8.9	14.9	14.9	13.9	20.5	8.7	23.4
O-Acetylcholine	0.24	0.24	0.24	0.24	4	0.24	1.7	1.7	6.9	3.5	6.3	7.8	24.9	20.7	14.6	4.4	8.7	10.8	1.9	2.5	1.2	1.6
O-Phosphocholine	1.14	1.14	1.14	1.14	1.14	1.14	1.14	1.14	1.14	1.14	1.14	1.14	9.5	7.8	5.7	1.14	1.14	1.14	1.14	1.14	1.14	1.14
Ornithine	44.2	39.7	43.9	36.6	67.3	68.4	51.1	80.2	18.4	6.4	15	2.3	10.9	4.2	5.7	12.6	15.5	13.2	14.8	10.7	17.7	35.4
Phenylalanine	5.9	6.2	4.8	5.7	4.6	13.1	0.78	11	0.78	0.78	4.2	4.9	3.9	0.78	5.2	7.3	8.7	10.9	4.6	11.8	7	9.6
Proline	30.5	24.6	23.8	32.4	8.4	16	15.9	32.9	1.68	1.68	1.68	22	32.3	30.3	60.9	24.9	19.7	40.7	1.68	1.68	1.68	1.68
Pyruvate	3.5	1.7	1.8	4.8	8.7	3.1	8.3	5.2	4.3	0.06	3.1	1.4	3.2	1.6	0.3	4	8.9	8.6	8.4	10.3	5	12.5
Saccharopine	9.6	9.6	9.6	9.6	9.6	9.6	9.6	9.6	9.6	9.6	9.6	9.6	9.6	9.6	9.6	9.6	9.6	9.6	53.9	93.1	48	81.6
Sarcosine	0.08	0.08	0.08	0.08	0.08	0.08	0.08	0.08	1.3	0.5	1.5	0.08	0.08	0.08	0.08	0.08	0.08	0.08	0.4	1.4	0.8	1.3
Serine	135.9	112	114.9	145.3	21.4	43.3	4.28	4.28	4.28	4.28	4.28	31.2	167.5	154.4	188.6	89.1	124.7	151.9	4.28	4.28	4.28	4.28
Succinate	51.8	61.3	35.9	44	40.8	77.2	30.4	123.6	47.3	8.7	18.2	29	60.8	64.2	63.7	38.6	80.3	105.3	107	137	91.4	130.9
Threonate	38.9	31	32.2	36	24.6	7	1.4	12	1.4	1.4	1.4	15.4	65	96.5	67.3	23.9	27.2	30	250.7	441.4	196	244
Threonine	41.3	44.5	41.5	44.2	44.3	57.9	35.3	55.4	23	12.3	18.7	9.4	25.5	3.2	13	32.3	86.6	81.1	29.7	31.9	24	40.8
Trehalose	488	467.4	436.2	570.6	965.8	426.3	147.5	246.2	141.9	67.8	96.8	390.3	894.2	1166	1056.8	450.2	709.9	743	382.8	583.9	481.2	700.5
Tyrosine	7.2	8.3	7.5	8.6	6.1	15	3.5	13.7	3.8	1.6	0.32	4.1	2.6	6.6	2.7	9.3	8	8.9	6	10.7	3.5	8.9
UDP-GlcNAc	39.3	42.4	34.7	37.6	44.9	37	28	34.4	19	9.3	15	20.6	54	53.8	42.9	40.7	57.1	57.2	44.1	39	28.9	42.1
UDP-galactose	1.58	1.58	1.58	1.58	1.58	1.58	1.58	1.58	11.3	12.9	7.9	1.58	1.58	1.58	1.58	1.58	1.58	1.58	22.5	24.6	10.2	24.4
UDP-glucose	30.3	19.6	20	16.8	5.3	12.2	14.2	20.7	12.3	2.5	8.9	10.1	21.9	16.1	23	15.7	19.1	21.7	37	43	28.2	43.6
Uracil	4.5	5.5	5.6	5.1	3.1	6.5	2	13.6	0.4	0.4	0.4	0.4	4.1	6.8	9.3	8	11.8	10	0.4	0.4	0.4	0.4
Uridine	9.7	13.1	10.3	10.3	1.86	21	1.86	9.3	1.86	1.86	1.86	1.86	1.86	1.86	1.86	1.86	1.86	1.86	1.86	1.86	1.86	1.86
Valine	25.3	24	22.9	23.8	19	37.3	13.6	31.8	9.7	5.9	9	8.6	23.6	25.3	21.4	25.1	30.2	29	28.9	36.4	22.3	37.8
cis-Aconitate	3.7	7.4	4.9	10.6	0.64	0.64	0.64	0.64	4.8	3.2	4.6	4.9	6.8	6.5	10.7	0.64	0.64	0.64	6.9	6.5	3.5	7.2
myo-Inositol	31.3	17.9	17.2	29.5	4.9	38.2	5	19.1	0.98	0.98	0.98	9.8	25.3	34.1	31.2	25.2	25.5	52.8	0.98	0.98	0.98	0.98
GPC	40.6	105.1	93.4	96.9	115.6	118.2	43.3	118.6	60.8	36	55.5	107.9	313.5	294.7	180.9	116.8	213.6	200.5	43.6	47.2	30.7	49.4
weight	101.7	106.1	101.3	103.1	117	96.8	100.5	98.2	58	29.9	45.1	55.7	110.6	104.8	86.6	107	104.2	109	99.7	101.8	67.7	103.7

## Sheet: data_normalized
	An_CMC48h-1	An_CMC48h-2	An_CMC48h-3	An_CMC48h-4	An_G48h-1	An_G48h-2	An_G48h-3	An_G48h-4	An_L48h-2	An_L48h-3	An_L48h-4	Tr_CMC48h-1	Tr_CMC48h-2	Tr_CMC48h-3	Tr_CMC48h-4	Tr_G48h-1	Tr_G48h-3	Tr_G48h-4	Tr_L48h-1	Tr_L48h-2	Tr_L48h-3	Tr_L48h-4
Label	An_CMC	An_CMC	An_CMC	An_CMC	An_Gluc	An_Gluc	An_Gluc	An_Gluc	An_Lac	An_Lac	An_Lac	Tr_CMC	Tr_CMC	Tr_CMC	Tr_CMC	Tr_Gluc	Tr_Gluc	Tr_Gluc	Tr_Lac	Tr_Lac	Tr_Lac	Tr_Lac
2-HIBA	0.691654	0.75244	0.839491	0.685717	-0.0680122	0.0142435	-0.00203794	0.00801084	0.935544	0.52434	0.345849	0.254184	-0.0436	-0.020222	0.0625772	-0.0292386	-0.01773	-0.0372758	1.0427	1.13838	1.16941	1.16031
2-Oxoglutarate	2.23073	2.18647	2.15576	2.29637	0.70997	0.792279	0.775989	0.786043	2.12306	2.3504	1.82294	2.09299	2.06005	2.14696	2.12318	0.748772	0.760287	0.740729	2.0013	2.10952	2.12365	1.9287
2-Phosphoglycerate	1.93716	1.91877	1.93887	1.93122	3.3014	3.10929	3.22107	3.16956	3.36979	3.24283	3.70185	2.19863	1.90073	1.92412	2.00697	2.61407	2.85195	2.87213	4.34131	4.49372	4.51001	4.42387
3-Hydroxybutyrate	1.60546	1.55407	1.77972	1.7271	0.812631	0.89494	0.87865	0.888704	2.30845	2.26469	2.3989	1.13496	0.837061	0.860455	0.943297	0.851432	0.862948	0.84339	1.58109	1.69122	1.7492	1.78356
3-HIVA	-0.404443	-0.422765	-0.402738	-0.410358	-0.465044	-0.383074	-0.399307	-0.389289	0.537613	0.12646	-0.0519553	-0.143549	-0.440728	-0.417433	-0.334864	-0.426419	-0.414949	-0.434427	1.92038	1.74813	1.88541	1.75507
4-Aminobutyrate	3.5248	3.5121	3.41567	3.46876	3.23695	3.71552	3.05245	3.76906	3.52994	3.40685	3.51196	2.89063	2.85497	2.99917	3.0749	3.47536	3.61113	3.48279	2.80544	3.29045	2.97081	3.23586
ADP	1.95647	2.1416	2.14668	2.38641	2.01817	1.65758	1.68803	1.97637	2.31575	1.92227	2.39504	2.19863	2.42311	2.47933	2.44088	2.01594	2.21258	2.28479	2.5051	2.48501	2.50185	2.61465
AMP	2.31283	2.41519	2.358	2.04365	1.42318	2.16641	2.14396	2.16926	2.23657	2.43814	2.16537	1.7013	1.93852	2.02886	1.81067	1.80947	1.32455	1.70294	2.13164	2.05671	2.1988	2.26978
Acetate	0.524169	0.505776	0.525881	0.518232	0.463308	0.545614	1.41281	0.539378	2.12867	1.7796	1.57627	0.785627	1.84274	1.91414	1.74372	0.502108	0.513623	0.494065	2.65644	2.96399	2.69316	2.90798
Alanine	3.78758	3.78384	3.8099	3.77541	3.36686	3.56886	3.56462	3.71554	3.66826	3.51467	3.65225	3.33333	3.28483	3.38652	3.45588	3.53964	3.59513	3.60006	4.03372	4.05528	4.14027	4.14013
Allantoin	1.41756	1.39917	1.41927	1.41162	2.75136	1.43901	1.42272	1.43277	2.82764	2.64818	2.67624	1.67903	1.38113	1.40452	1.48736	1.3955	1.40701	1.38746	2.34766	2.20177	2.43658	2.17455
Anserine	0.785074	0.76668	0.786786	0.779137	0.72421	0.806519	0.790229	0.800283	1.87004	2.46385	2.66804	1.04654	0.748641	0.772034	0.854876	0.763012	0.774528	0.754969	1.92558	1.80517	1.66077	2.29809
Arginine	3.35497	3.42004	3.29018	3.43266	3.29146	3.32524	3.02026	3.13919	2.9559	2.79384	2.89237	2.77134	2.7234	2.65633	2.74733	2.62286	2.99623	2.88737	2.186	2.41386	2.21863	2.50666
Asparagine	2.92005	2.87246	2.51553	2.8704	2.62201	2.78128	2.41447	2.59222	2.71369	2.73917	2.67826	1.77002	3.01694	3.08922	3.12242	2.87316	3.0492	3.27854	2.61197	2.74584	2.75712	2.77451
Aspartate	2.81875	2.70507	3.09888	2.68571	2.82779	2.69082	2.63432	2.53423	2.74443	2.7723	2.87345	2.96086	3.18873	3.1566	3.13178	2.2949	2.60538	2.81076	2.67062	2.49194	2.49575	2.58301
Betaine	1.62615	1.45141	1.6476	1.68571	1.92745	1.92794	1.82391	1.96693	1.93554	2.04284	2.13822	1.99451	2.20667	2.24209	2.02152	1.41777	2.02745	1.91196	1.50646	1.59431	1.56735	1.5157
Cellobiose	3.0875	3.00771	2.94911	3.0021	2.18757	2.26988	2.25359	2.26364	2.49233	2.78008	2.60158	3.40551	3.63458	3.63004	3.60878	2.22637	2.23789	2.21833	2.25706	2.24801	2.42517	2.23998
Choline	1.87917	1.82554	1.85771	2.00378	1.36318	2.58467	1.20195	1.21201	1.97694	2.08063	1.98928	2.56378	2.84611	2.83818	2.74191	2.40995	2.09272	2.49405	2.49823	2.7443	2.63031	2.71662
Dimethylamine	-0.404443	-0.422765	-0.402738	-0.410358	-0.465044	-0.383074	-0.399307	-0.389289	1.01472	0.825362	1.30007	-0.143549	-0.440728	-0.417433	-0.334864	-0.426418	-0.414949	-0.434427	0.47844	1.2227	0.771475	1.0634
Fructose	2.68021	2.93902	2.72517	2.82622	2.64024	2.48099	2.39403	2.84674	1.46188	1.74964	1.57113	2.81525	3.25115	3.07166	3.19634	2.35083	1.90641	2.47043	1.22662	1.21756	1.39472	1.20953
Fumarate	2.21279	2.32839	2.29106	2.23225	2.03902	2.25716	1.92725	2.68641	2.17107	2.12639	2.28032	2.7869	2.86042	2.97746	3.01187	1.69489	1.94592	2.11791	2.50373	2.28451	2.39213	2.31056
Galactarate	2.27371	2.25759	2.24481	2.2632	0.812631	0.89494	0.87865	0.888704	1.11739	2.10411	2.30007	2.71504	2.83477	2.87062	2.79888	0.851432	0.862948	0.84339	2.22141	2.53383	2.31863	2.11776
Galactitol	1.53675	1.51835	1.53846	1.53081	1.47588	1.55819	1.5419	1.55196	2.8209	2.0684	2.58886	1.79821	1.50031	1.52371	1.60655	1.51468	1.5262	1.50664	4.21458	4.13175	4.28946	4.21426
Galactonate	1.92312	1.90472	1.92483	1.91718	1.86225	1.94456	1.92827	1.93833	2.16701	2.45477	2.27626	2.18458	1.88668	1.91008	1.99292	1.90106	1.91257	1.89301	2.78378	3.07468	2.80389	2.61363
Galactose	1.3149	1.2965	1.31661	1.30896	1.25403	1.33634	1.32005	1.33011	2.25776	1.84655	1.66804	1.57636	1.27846	1.30186	1.3847	1.29284	1.30435	1.28479	3.53406	3.56186	3.50407	3.49784
Glucarate	2.25513	2.31274	2.21711	2.31716	2.16226	2.33427	1.92211	2.16926	1.46188	1.74964	1.57113	2.61776	2.98359	3.02143	2.85136	1.96184	2.01956	2.48632	1.22662	1.21756	1.39472	1.20953
Glucitol	2.79463	2.77624	2.79634	2.78869	2.73377	2.81608	2.79979	2.80984	3.92249	3.32628	3.84675	3.0561	2.7582	2.78159	2.86443	2.77257	2.78409	2.76453	3.75665	3.81068	3.98836	4.13974
Glucose	2.73304	2.70668	2.65526	2.4339	2.32627	2.70785	2.05853	2.29569	2.43247	2.57355	2.69022	3.01832	3.28808	3.22761	3.20518	2.40995	2.49133	2.20809	2.89173	2.79707	2.77687	2.71339
Glucuronate	1.30231	1.28391	1.30402	1.29637	1.24144	1.32376	1.30746	1.31752	2.24517	1.83396	1.65545	1.56377	1.26588	1.28927	1.37211	1.28025	1.29176	1.2722	3.0794	3.02888	3.46695	3.0346
Glutamate	3.70246	3.72518	3.69509	3.68257	3.42985	2.97029	3.16456	3.10341	3.58155	3.58237	3.57729	3.65537	3.70945	3.7601	3.66541	2.99346	3.22912	3.49875	3.71395	3.60078	3.68143	3.62669
Glutamine	3.84717	3.76842	3.74667	3.8076	3.34511	3.15526	3.17393	3.19343	3.51142	3.17658	3.62572	3.92983	4.03971	4.10176	4.13638	3.61594	3.97482	3.96465	3.70597	3.73951	3.81099	3.83907
Glutathione	0.974952	0.956557	0.976663	0.969014	1.8349	1.91721	2.06602	2.29569	2.1058	2.20557	2.43925	1.23642	0.938518	0.961912	1.04475	2.4131	2.48044	2.34818	2.40098	2.50813	2.39472	2.46279
Glycerol	3.21695	2.93333	3.48463	3.1933	3.45725	3.95159	3.42157	3.85317	3.84978	3.79964	3.89886	2.6486	2.43625	2.84533	2.4741	2.0534	2.44752	2.31088	3.0154	3.46149	3.4438	3.54924
Glycine	2.98479	2.96904	2.93789	2.93905	2.5561	2.75606	2.64911	2.80098	2.27	2.13711	-0.352503	0.254184	2.1206	2.33566	2.35252	2.52207	2.65974	2.62533	2.90764	3.27826	3.04447	3.28023
Glycolate	2.83591	2.88968	2.84809	2.73879	1.98489	2.0672	2.05091	2.06097	2.28965	2.57741	2.3989	3.34086	3.39368	3.4785	3.43207	2.0237	2.03521	2.01565	2.05438	2.04533	2.22249	2.0373
Histidine	2.5305	2.49933	2.48715	2.52832	2.34845	2.72509	2.28787	2.72138	2.39794	2.42742	2.21505	2.22727	2.22342	2.28927	2.26114	2.14959	2.68197	2.59705	2.03069	2.07504	2.06704	2.18562
Homoserine	1.88366	1.86526	1.88537	1.87772	3.16684	3.09222	2.87057	2.62279	2.12755	2.41531	2.2368	2.14512	1.84722	1.87062	1.95346	2.56057	2.70394	2.89352	1.89228	1.88323	2.06039	1.8752
Isobutyrate	-0.404443	-0.422765	-0.402738	-0.410358	0.834907	1.2694	1.14396	1.15402	-0.161101	0.12646	-0.0519553	-0.143549	-0.440728	-0.417433	-0.334864	-0.426419	0.283197	0.865666	-0.395849	-0.404868	-0.228166	-0.412868
Isoleucine	1.91696	1.99547	1.98116	2.04744	1.8349	1.4291	1.72211	2.20379	1.87004	2.02948	1.98928	1.63436	2.10237	1.72	1.94897	1.97062	2.10598	2.15009	2.06949	2.05295	1.95474	2.17735
Lactate	2.10662	2.14747	2.13111	2.0512	2.06853	2.47502	2.18817	2.90771	2.35052	2.2486	2.06183	2.91216	2.86419	3.04184	3.04021	2.86824	3.04283	3.21128	2.89005	3.11447	2.95474	3.02837
Lactose	2.36962	2.35123	2.37133	2.36368	2.30876	2.39107	2.37478	2.38483	4.07924	3.60024	4.13087	2.63109	2.33319	2.35658	2.43942	2.34756	2.35907	2.33952	3.95419	3.93816	3.89833	4.18477
Leucine	2.38185	2.09486	2.27314	2.11385	2.02172	2.45029	1.85517	2.36007	1.90867	2.13711	2.15874	2.37472	2.15764	2.44799	2.21782	2.06404	2.27439	2.30302	2.19996	2.34443	2.14714	2.30019
Levulinate	0.691654	0.67326	0.693366	0.685717	1.50002	1.62691	1.6968	1.74825	0.935544	1.2233	1.04479	0.953116	0.655221	0.678614	0.761456	0.669592	1.38007	1.68685	0.70028	0.691227	0.868384	0.683197
Lysine	1.30655	1.28815	1.30826	1.30061	1.24568	1.32799	2.01067	1.32176	1.55044	1.8382	1.65969	1.56801	1.27011	1.29351	1.37635	2.7602	2.91461	2.98376	1.31517	1.30612	1.48328	1.29809
Malate	3.1036	3.36891	3.28465	3.16022	3.08867	3.38575	2.91429	3.54052	2.87506	3.29885	3.28183	3.69819	3.7939	3.87825	3.60294	3.02138	2.87811	3.2623	2.84015	3.05858	2.99092	3.1815
Mannitol	4.62784	4.55713	4.54046	4.59816	4.5262	4.59193	4.46733	4.65471	4.53606	4.43549	4.57131	4.35345	4.48077	4.60522	4.67622	4.37458	4.3908	4.39071	4.35012	4.52319	4.4326	4.36581
Mannose	1.95172	1.93333	1.95343	1.94578	1.89086	1.97317	1.95687	1.96693	2.19561	2.48337	2.30486	2.21319	1.91529	1.93868	2.02152	1.92966	1.94117	1.92162	1.96035	1.95129	2.82742	2.72221
N-Acetylcysteine	0.572472	0.554078	0.574183	0.566534	1.45033	1.50549	1.50298	1.45505	1.51533	1.92227	1.62458	0.833931	0.536039	0.559432	0.642272	1.27165	0.561925	1.36051	2.17449	1.51077	1.7492	1.60747
GlcNAc	1.48404	1.98288	1.45679	1.53081	2.14133	0.713099	1.07702	1.43925	1.66794	0.52434	1.52191	2.46633	1.71212	1.72783	2.09991	1.01201	1.12826	0.916818	1.97443	1.90074	1.7822	1.38216
N6-Acetyllysine	0.655443	0.637049	0.657154	0.649505	2.23284	2.44064	2.23336	2.33627	0.899332	1.18709	1.00858	0.916905	0.61901	0.642403	0.725244	1.33234	1.56192	0.625339	0.664069	0.655016	0.832172	0.646985
NAD+	2.29588	2.3379	2.27085	2.09395	2.04908	2.55695	2.01487	2.19822	2.26596	2.35684	2.34582	1.82235	1.97328	2.23491	2.17643	1.92001	2.15532	2.13576	2.14432	2.30401	2.10893	2.35344
O-Acetylcholine	0.372913	0.354521	0.374624	0.366976	1.53387	0.394356	1.22828	1.23834	2.07542	2.0684	2.14516	2.14624	2.35244	2.29561	2.22683	1.61407	1.92165	1.996	1.28006	1.39019	1.24859	1.18834
O-Phosphocholine	1.04958	1.03119	1.0513	1.04365	0.98872	1.07103	1.05474	1.06479	1.29348	1.58123	1.40273	1.31105	1.93397	1.87173	1.81836	1.02752	1.03904	1.01948	1.05821	1.04916	1.22632	1.04113
Ornithine	2.6381	2.57307	2.63686	2.55022	2.75983	2.84918	2.70626	2.91206	2.50139	2.33051	2.52191	1.61587	1.99367	1.60289	1.81836	2.07099	2.17246	2.08315	2.17157	2.02164	2.41738	2.53322
Phenylalanine	1.76353	1.76668	1.67563	1.74262	1.59457	2.1314	0.889931	2.04928	1.12867	1.41642	1.96907	1.94434	1.54731	0.871736	1.77849	1.83394	1.92165	2	1.66406	2.06413	2.01451	1.96649
Proline	2.47698	2.36522	2.37097	2.49729	1.85609	2.21825	2.19923	2.52508	1.46188	1.74964	1.57113	2.59657	2.46545	2.46108	2.8471	2.36682	2.2766	2.57217	1.22662	1.21756	1.39472	1.20953
Pyruvate	1.53675	1.20473	1.24966	1.66798	1.87133	1.50549	1.91691	1.72389	1.87004	0.302512	1.83719	1.40027	1.46139	1.18376	0.539614	1.57268	1.93152	1.89707	1.92558	2.00509	1.86838	2.08113
Saccharopine	1.97495	1.95656	1.97666	1.96901	1.91409	1.9964	1.98011	1.99016	2.21884	2.5066	2.32809	2.23642	1.93852	1.96191	2.04475	1.95289	1.9644	1.94484	2.73289	2.9612	2.85065	2.89591
Sarcosine	-0.104026	-0.122402	-0.102316	-0.109958	-0.164825	-0.0825997	-0.0988759	-0.0888304	1.35052	1.2233	1.52191	0.157296	-0.140423	-0.117054	-0.0342793	-0.126067	-0.114563	-0.134101	0.603373	1.13838	1.0725	1.09817
Serine	3.1259	3.0235	3.05471	3.14901	2.26223	2.65061	1.62928	1.63933	1.86802	2.15577	1.97727	2.7483	3.18026	3.16829	3.33802	2.92049	3.078	3.14413	1.63275	1.6237	1.80086	1.61566
Succinate	2.70701	2.76174	2.54948	2.63019	2.54247	2.90174	2.48071	3.09991	2.91143	2.46385	2.60589	2.71654	2.74015	2.78717	2.86662	2.5572	2.88685	2.985	3.03069	3.12897	3.13036	3.10116
Threonate	2.58263	2.46565	2.50225	2.54304	2.32275	1.85922	1.14396	2.08707	1.3827	1.67046	1.49195	2.44167	2.76916	2.96417	2.8905	2.34901	2.4167	2.43969	3.40046	3.63708	3.46167	3.37161
Threonine	2.60863	2.62264	2.61244	2.63216	2.57822	2.7768	2.54561	2.7514	2.5983	2.61423	2.61767	2.22727	2.36279	1.48479	2.17643	2.47982	2.91965	2.87159	2.47406	2.49604	2.54962	2.59488
Trehalose	3.6811	3.64397	3.63408	3.74307	3.9167	3.64384	3.16663	3.39918	3.38855	3.35556	3.3317	3.84554	3.90768	4.04634	4.08648	3.62402	3.83333	3.83356	3.58428	3.75859	3.85174	3.82963
Tyrosine	1.85001	1.89336	1.86945	1.92124	1.71714	2.19022	1.5419	2.14461	1.81636	1.72845	0.850976	1.86693	1.37122	1.79918	1.49385	1.9391	1.88522	1.91196	1.77946	2.02164	1.71348	1.93361
UDP-GlcNAc	2.58707	2.60165	2.53472	2.56193	2.58406	2.58233	2.44499	2.54445	2.51533	2.49281	2.52191	2.56801	2.68864	2.71042	2.69494	2.58021	2.73877	2.71997	2.64574	2.58332	2.63031	2.6085
UDP-galactose	1.19134	1.17294	1.19305	1.1854	1.13047	1.21278	1.19649	1.20655	2.28965	2.63492	2.24345	1.4528	1.1549	1.1783	1.26114	1.16927	1.18079	1.16123	2.35349	2.38319	2.17801	2.37161
UDP-glucose	2.47412	2.26654	2.29542	2.21205	1.65609	2.10048	2.15012	2.32386	2.32648	1.92227	2.29521	2.25847	2.29669	2.18647	2.42421	2.16652	2.26317	2.29903	2.56951	2.62572	2.61966	2.62371
Uracil	1.64589	1.71465	1.74258	1.69431	1.42318	1.82704	1.29886	2.14143	0.838635	1.12639	0.947885	0.856207	1.56903	1.81215	2.03097	1.87371	2.05401	1.96257	0.603373	0.59432	0.771475	0.58629
Uridine	1.97945	2.09156	2.00723	1.99958	1.20133	2.33634	1.26735	1.97637	1.50608	1.79384	1.61534	1.52366	1.22576	1.24915	1.332	1.24013	1.25165	1.23209	1.27082	1.26177	1.43892	1.25374
Valine	2.3958	2.3545	2.35423	2.36332	2.21057	2.58583	2.13137	2.51032	2.22334	2.29518	2.30007	2.18864	2.32916	2.38276	2.3929	2.37029	2.46214	2.42497	2.4622	2.55335	2.51772	2.56171
cis-Aconitate	1.56088	1.84352	1.68459	2.01205	0.737998	0.820307	0.804017	0.814071	1.91781	2.02948	2.00858	1.94434	1.78875	1.79255	2.09187	0.7768	0.788316	0.768757	1.84015	1.80517	1.71348	1.84155
myo-Inositol	2.48822	2.22714	2.22992	2.45656	1.62201	2.59619	1.6968	2.28892	1.2278	1.51555	1.33705	2.24537	2.35937	2.51239	2.55664	2.37202	2.38867	2.68521	0.992532	0.98348	1.16064	0.975449
GPC	2.60121	2.99589	2.96474	2.97307	2.99477	3.08674	2.63432	3.08197	3.02048	3.08063	3.09012	3.28717	3.45248	3.44902	3.31992	3.03806	3.31173	3.26469	2.64079	2.66619	2.65655	2.67795

## Sheet: final_list
List of 74 identified metabolites and their levels in T. reesei and A. niger grown on glucose, CMC and lactose after 48 h. The concentration values were normalized by mass and converted to log10. Metabolites with higher concentrations are shown in darker green and orange for T. reesei and A. niger, respectively. Avg: average; std: standard deviation.
		T. reesei									A. niger
		Average			Std						Average			Std
Metabolite	Class	Glucose	CMC	Lactose	Glucose	CMC	Lactose		Metabolite	Class	Glucose	CMC	Lactose	Glucose	CMC	Lactose
Mannitol	Sugar alcohol	4.38536	4.52891	4.41793	0.00933874	0.142159	0.078764		Mannitol	Sugar alcohol	4.56004	4.5809	4.51429	0.0810764	0.0395864	0.0704828
Glutamine	Amino acid	3.8518	4.05192	3.77388	0.204327	0.0906868	0.0616987		Glycerol	Sugar alcohol	3.6709	3.20705	3.84943	0.270693	0.225287	0.0496089
Trehalose	Sugar	3.76364	3.97151	3.75606	0.120911	0.113663	0.121219		Alanine	Amino acid	3.55397	3.78918	3.61172	0.143121	0.0147215	0.0844335
Alanine	Amino acid	3.57828	3.36514	4.09235	0.0335521	0.0733787	0.0559482		Trehalose	Sugar	3.53159	3.67556	3.3586	0.322305	0.0493536	0.0285495
4-Aminobutyrate	Organic acid	3.5231	2.95492	3.07564	0.0763337	0.100789	0.227894		4-Aminobutyrate	Organic acid	3.4435	3.48033	3.48292	0.353823	0.0493366	0.0664821
Glutamate	Amino acid	3.24044	3.69758	3.65571	0.252838	0.0478396	0.0513609		Malate	Organic acid	3.2323	3.22935	3.15191	0.283023	0.119897	0.239912
GPC	Others	3.20483	3.37715	2.66037	0.146328	0.0860472	0.0157145		Glutamine	Amino acid	3.21693	3.79246	3.43791	0.0868636	0.044334	0.233422
Asparagine	Amino acid	3.06697	2.74965	2.72236	0.203274	0.654571	0.0745335		2-Phosphoglycerate	Organic acid	3.20033	1.93151	3.43816	0.0814045	0.00910356	0.237023
Malate	Organic acid	3.05393	3.74332	3.01779	0.194153	0.119037	0.142293		Arginine	Amino acid	3.19404	3.37446	2.8807	0.141318	0.0656967	0.0816575
Serine	Amino acid	3.04754	3.10872	1.66824	0.114887	0.252421	0.0886842		Glutamate	Amino acid	3.16703	3.70133	3.58041	0.193074	0.0178956	0.00272794
Lactate	Organic acid	3.04079	2.9646	2.99691	0.171529	0.0903973	0.0966224		GPC	Others	2.94945	2.88372	3.06374	0.214298	0.188805	0.0377675
Lysine	Amino acid	2.88619	1.37699	1.35067	0.11446	0.135256	0.0886843		Homoserine	Others	2.9381	1.878	2.25989	0.244987	0.00910356	0.14526
Arginine	Amino acid	2.83549	2.7246	2.33129	0.192016	0.0495419	0.154247		Ornithine	Others	2.80683	2.59956	2.45127	0.091637	0.0447661	0.105086
Succinate	Organic acid	2.80968	2.77762	3.0978	0.224095	0.0661997	0.0467153		Glucitol	Sugar alcohol	2.78987	2.78898	3.69851	0.0379984	0.00910336	0.324574
2-Phosphoglycerate	Organic acid	2.77938	2.00761	4.44223	0.143521	0.135255	0.0769581		Succinate	Organic acid	2.75621	2.66211	2.66039	0.294896	0.0924591	0.228715
Glucitol	Sugar alcohol	2.77373	2.86508	3.92386	0.00983081	0.135256	0.174676		Glycine	Amino acid	2.69056	2.95769	1.35154	0.109972	0.0231157	1.47724
Threonine	Amino acid	2.75702	2.06282	2.52865	0.241263	0.393298	0.054374		Aspartate	Amino acid	2.67179	2.8271	2.79673	0.122508	0.190452	0.067892
Homoserine	Others	2.71934	1.95411	1.92778	0.167012	0.135256	0.0886843		Threonine	Amino acid	2.66301	2.61897	2.61007	0.117946	0.0106015	0.0103333
UDP-GlcNAc	Others	2.67965	2.6655	2.61697	0.0866278	0.065635	0.0271418		Asparagine	Amino acid	2.6025	2.79461	2.71038	0.150336	0.187462	0.0305907
Glycine	Amino acid	2.60238	1.76574	3.12765	0.071649	1.01322	0.183744		Fructose	Sugar	2.5905	2.79265	1.59422	0.198933	0.115103	0.145261
Aspartate	Amino acid	2.57035	3.10949	2.56033	0.25971	0.101793	0.0847095		UDP-GlcNAc	Others	2.53896	2.57134	2.51002	0.0652552	0.0294153	0.0152604
myo-Inositol	Sugar alcohol	2.48197	2.41844	1.02802	0.176209	0.143025	0.0886839		Histidine	Amino acid	2.5207	2.51132	2.3468	0.235177	0.0214845	0.115047
Histidine	Amino acid	2.4762	2.25027	2.0896	0.286023	0.0310323	0.0668607		Lactate	Organic acid	2.40986	2.1091	2.22032	0.373162	0.0420931	0.146408
Valine	Amino acid	2.41913	2.32336	2.52375	0.046202	0.0940669	0.0452476		Lactose	Sugar	2.36486	2.36397	3.93678	0.037998	0.00910356	0.292596
Glutathione	Others	2.41391	1.0454	2.44165	0.0661352	0.135255	0.0539209		Valine	Amino acid	2.35952	2.36696	2.27286	0.222257	0.0196852	0.0429548
Proline	Amino acid	2.40519	2.59255	1.26211	0.151476	0.18097	0.0886842		Glucose	Sugar	2.34708	2.63222	2.56541	0.268633	0.136102	0.129064
Threonate	Organic acid	2.4018	2.76637	3.46771	0.0471404	0.230919	0.118999		N6-Acetyllysine	Others	2.31078	0.649788	1.03167	0.099297	0.00910316	0.14526
Glucose	Sugar	2.36979	3.1848	2.79476	0.145832	0.116375	0.0738234		Cellobiose	Sugar	2.24367	3.01161	2.62466	0.037998	0.0570684	0.145261
Lactose	Sugar	2.34872	2.44007	3.99387	0.00983076	0.135256	0.129419		Fumarate	Organic acid	2.22746	2.26612	2.19259	0.335235	0.053201	0.0791915
Choline	Others	2.33224	2.74749	2.64736	0.211649	0.131316	0.110639		NAD+	Nucleotide	2.20478	2.24964	2.32287	0.247908	0.107418	0.0495977
Glycerol	Sugar alcohol	2.2706	2.60107	3.36748	0.20012	0.18727	0.239204		Proline	Amino acid	2.19966	2.42761	1.59422	0.273426	0.0692649	0.145261
UDP-glucose	Others	2.2429	2.29146	2.60965	0.0685425	0.0996033	0.0268798		Leucine	Amino acid	2.17181	2.21592	2.06817	0.280346	0.13648	0.138556
Fructose	Sugar	2.24256	3.0836	1.26211	0.297188	0.194028	0.0886842		Glucarate	Organic acid	2.14698	2.27553	1.59422	0.169679	0.0481204	0.145261
Cellobiose	Sugar	2.22753	3.56973	2.29255	0.00983076	0.110052	0.0886842		UDP-glucose	Others	2.05764	2.31203	2.18132	0.284314	0.113453	0.224888
Leucine	Amino acid	2.21381	2.29954	2.24793	0.130498	0.134786	0.090379		myo-Inositol	Sugar alcohol	2.05098	2.35046	1.36013	0.470221	0.141392	0.145261
ADP	Nucleotide	2.1711	2.38549	2.52665	0.139143	0.126763	0.0593214		Serine	Amino acid	2.04536	3.08828	2.00035	0.500448	0.0589517	0.145261
Glucarate	Organic acid	2.15591	2.86853	1.26211	0.287598	0.182391	0.0886842		Glycolate	Organic acid	2.04099	2.82812	2.42199	0.0379979	0.0638473	0.145261
Ornithine	Others	2.10887	1.7577	2.28595	0.0554121	0.185691	0.231923		Glutathione	Others	2.02846	0.969297	2.25021	0.202206	0.00910337	0.171143
Isoleucine	Amino acid	2.07556	1.85143	2.06363	0.0935259	0.213605	0.0911712		AMP	Nucleotide	1.9757	2.28242	2.28003	0.368524	0.1646	0.141485
NAD+	Nucleotide	2.07036	2.05174	2.22767	0.130579	0.189627	0.119291		Saccharopine	Others	1.97019	1.9693	2.35118	0.0379984	0.00910336	0.145261
Glycolate	Organic acid	2.02485	3.41128	2.08988	0.00983076	0.0583653	0.0886843		Mannose	Sugar	1.94696	1.94607	2.32795	0.0379979	0.00910336	0.145261
Uracil	Nucleotide	1.96343	1.56709	0.638864	0.0901571	0.510095	0.088682		Galactonate	Organic acid	1.91836	1.91746	2.29935	0.037998	0.00910356	0.14526
Saccharopine	Others	1.95405	2.0454	2.86016	0.00983081	0.135256	0.0962196		Betaine	Others	1.91156	1.60272	2.03887	0.0612897	0.103838	0.101395
Mannose	Sugar	1.93082	2.02217	2.36532	0.00983076	0.135256	0.474809		Tyrosine	Amino acid	1.89847	1.88352	1.46526	0.319228	0.03077	0.533799
Fumarate	Organic acid	1.91957	2.90916	2.37273	0.212736	0.104145	0.0986347		Threonate	Organic acid	1.85325	2.52339	1.51504	0.509321	0.0505865	0.145261
Phenylalanine	Amino acid	1.91853	1.53547	1.9273	0.0830744	0.471492	0.179962		ADP	Nucleotide	1.83504	2.15779	2.21102	0.188518	0.176244	0.25319
Tyrosine	Amino acid	1.91209	1.63279	1.86205	0.0269387	0.238211	0.140812		Isoleucine	Amino acid	1.79747	1.98526	1.96293	0.32035	0.0537045	0.0829199
Galactonate	Organic acid	1.90221	1.99357	2.81899	0.00983076	0.135256	0.190628		Allantoin	Others	1.76146	1.41191	2.71735	0.659964	0.00910356	0.0965349
O-Acetylcholine	Others	1.84391	2.25528	1.2768	0.202486	0.0890062	0.0846344		Pyruvate	Organic acid	1.75441	1.41478	1.33658	0.185268	0.223883	0.895679
Pyruvate	Organic acid	1.80042	1.14626	1.97005	0.197986	0.421607	0.0928808		Uridine	Nucleotide	1.69535	2.01945	1.63842	0.552899	0.0494753	0.145261
Betaine	Others	1.78573	2.1162	1.54595	0.32385	0.126234	0.0419198		Uracil	Nucleotide	1.67263	1.69936	0.97097	0.385375	0.0407673	0.14526
AMP	Nucleotide	1.61232	1.86984	2.16423	0.254839	0.143653	0.0912105		Phenylalanine	Amino acid	1.66629	1.73711	1.50472	0.568883	0.0423561	0.427104
Galactitol	Sugar alcohol	1.51584	1.6072	4.21251	0.00983029	0.135256	0.064421		Levulinate	Organic acid	1.64299	0.685999	1.06788	0.107511	0.00910323	0.14526
Allantoin	Others	1.39666	1.48801	2.29014	0.00983076	0.135255	0.123726		Choline	Others	1.59045	1.89155	2.01561	0.6669	0.0779948	0.0566435
Galactose	Sugar	1.29399	1.38535	3.52446	0.00983076	0.135255	0.0295271		Galactitol	Sugar alcohol	1.53198	1.53109	2.49272	0.0379984	0.00910337	0.385355
Glucuronate	Organic acid	1.2814	1.37276	3.15246	0.00983076	0.135256	0.210876		N-Acetylcysteine	Others	1.47846	0.566817	1.68739	0.0298409	0.00910304	0.210618
Levulinate	Organic acid	1.2455	0.762102	0.735772	0.521809	0.135254	0.0886828		Lysine	Amino acid	1.47653	1.30089	1.68278	0.358058	0.00910356	0.145261
Uridine	Nucleotide	1.24129	1.33264	1.30631	0.00983076	0.135256	0.0886838		GlcNAc	Others	1.34267	1.61363	1.23806	0.609403	0.24806	0.6224
N6-Acetyllysine	Others	1.1732	0.72589	0.699561	0.488149	0.135253	0.0886825		Galactose	Sugar	1.31014	1.30924	1.92412	0.037998	0.00910356	0.302415
UDP-galactose	Others	1.17043	1.26179	2.32157	0.00983076	0.135255	0.0964855		Glucuronate	Organic acid	1.29755	1.29665	1.91153	0.0379979	0.00910356	0.302415
N-Acetylcysteine	Others	1.0647	0.642919	1.76048	0.437673	0.135252	0.29286		UDP-galactose	Others	1.18657	1.18568	2.38934	0.037998	0.00910356	0.213928
O-Phosphocholine	Others	1.02868	1.73378	1.0937	0.00983062	0.285751	0.088684		Isobutyrate	Organic acid	1.10057	-0.410076	-0.0288657	0.186028	0.00906784	0.145164
GlcNAc	Others	1.01903	2.00155	1.75988	0.105896	0.357953	0.263972		O-Acetylcholine	Others	1.09871	0.367259	2.09633	0.490499	0.00910242	0.0424394
3-Hydroxybutyrate	Organic acid	0.85259	0.943943	1.70127	0.00983057	0.135255	0.0887192		O-Phosphocholine	Others	1.04482	1.04393	1.42581	0.037998	0.00910337	0.145261
Galactarate	Organic acid	0.85259	2.80483	2.29791	0.00983057	0.0666371	0.177383		3-Hydroxybutyrate	Organic acid	0.868731	1.66659	2.32402	0.0379977	0.104655	0.0684451
cis-Aconitate	Organic acid	0.777957	1.90438	1.80009	0.00983047	0.144479	0.060143		Galactarate	Organic acid	0.868731	2.25983	1.84052	0.0379977	0.0120377	0.633871
Anserine	Others	0.764169	0.855522	1.9224	0.00983052	0.135254	0.272852		cis-Aconitate	Organic acid	0.794099	1.77526	1.98529	0.0379975	0.19571	0.0593643
2-Oxoglutarate	Organic acid	0.749929	2.10579	2.0408	0.00983052	0.0376522	0.0925798		Anserine	Others	0.780311	0.779419	2.33398	0.0379975	0.0091033	0.41455
Acetate	Organic acid	0.503265	1.57156	2.80539	0.00983007	0.528591	0.153255		2-Oxoglutarate	Organic acid	0.76607	2.21733	2.0988	0.0379975	0.0610198	0.264565
Isobutyrate	Organic acid	0.240815	-0.334144	-0.360438	0.647084	0.134937	0.0884551		Acetate	Organic acid	0.740277	0.518514	1.82818	0.449912	0.00910292	0.279383
2-HIBA	Organic acid	-0.0280815	0.0632349	1.1277	0.00982414	0.135205	0.0581459		2-HIBA	Organic acid	-0.011949	0.742326	0.601911	0.0379726	0.0714507	0.302403
Sarcosine	Others	-0.12491	-0.0336149	0.978105	0.00982049	0.135176	0.251289		Sarcosine	Others	-0.108783	-0.109676	1.36524	0.0379583	0.00909449	0.149852
Dimethylamine	Others	-0.425265	-0.334144	0.884005	0.00979015	0.134937	0.328656		3-HIVA	Organic acid	-0.409179	-0.410076	0.204039	0.0378394	0.00906784	0.302343
3-HIVA	Organic acid	-0.425265	-0.334144	1.82725	0.00979016	0.134937	0.0885565		Dimethylamine	Others	-0.409179	-0.410076	1.04672	0.0378394	0.00906787	0.238964
