# Supplementary material for: Assessing the intracellular primary metabolic profile of Trichoderma reesei and Aspergillus niger grown on different carbon sources
Source: Front Fungal Biol. 2022 Sep 27;3:998361. doi: 10.3389/ffunb.2022.998361 (PMC10512294; doi:10.3389/ffunb.2022.998361)
Supplement: Supplementary file 2 [file Table_2.xlsx]

## Sheet: README
Table S2. Original, processed and normalized data used as input for the metabolomic analyses of T. reesei and A. niger grown on SEB after 48 h.
Metabolites are arranged as rows, and samples as columns.
Abbreviations: An - Aspergillus niger; Tr - Trichoderma reesei; 2-HIBA - 2-hydroxyisobutyrate; 3-HIVA - 3-hydroxyisovalerate; ADP - adenosine diphosphate; AMP - adenosine monophosphate; GlcNAc - N-Acetylglucosamine; NAD+ - nicotinamide adenine dinucleotide (oxidized form); UDP-GlcNAc - uridine diphosphate N-acetylglucosamine; GPC: sn-glycero-3-phosphocholine.
Data_original:	molar concentrations (µM) of the identified metabolites;
Data_processed:	exclusion of metabolites having only missing values or a unique value across the samples; replacing missing values (please see methods);
Data_normalized:	each value is divided by the fresh fungal weight (mg) and converted into log10;
Final_list:	final list of metabolites identified in T. reesei and A. niger grown on SEB after 48 h.

## Sheet: data_original
	An_SEB48h-1	An_SEB48h-2	An_SEB48h-3	An_SEB48h-4	Tr_SEB48h-1	Tr_SEB48h-2	Tr_SEB48h-3	Tr_SEB48h-4
Label	An_SEB	An_SEB	An_SEB	An_SEB	Tr_SEB	Tr_SEB	Tr_SEB	Tr_SEB
2-Phosphoglycerate	207.1	204.7	159.3	161.9
3-Hydroxybutyrate	11.7	13.8	7.3	11.7
4-Aminobutyrate	15.1	19	25.5	31.7	76.5	20.3	74.5	77.6
ADP	2.6	3.7	2.5	4.9	9.1		8.5	4.5
AMP	6.7	5.6	4.9	6.5		3.9	0.8	11.5
Acetate	2	2.8	4.5	2.6	3.5	1.9	3	2.3
Alanine	88.9	117.6	91.9	105.1	124.5	29	103.3	98.9
Asparagine	12	4.9	9.4	5.6	23.9	5.4	20.3	26.7
Aspartate	28.8	26.5	21.6	20.2	20.3	8.8	19.6	25
Betaine	13.4	19	13.2	11	2.9	1.3	4.8	5.2
Cellobiose	9.2	8.1	11.7	6.6			12.3	12.6
Choline	1	1.6	1.4	1.5	10.9	3.5	11.3	16.8
Fumarate	2	3.2	3.4	2.9	9.2	1.5	5.9	12.9
Galactonate	13.9	6.8	16.4			5.7		10.6
Glucose	5.8	11.3	11.1	23.1	12.3	3.9	22.4	19.3
Glucuronate							0.3
Glutamate	136.8	144.2	166.9	133.4	105.6	42.9	139.1	159.8
Glutamine	89.9	116.1	92.9	108.4	309.8	64.5	242.3	313.8
Glycerol	149.7	178.8	197.8	117.1
Glycine	7.3	10.5	0.9	10.6	11.4	1.9	10.5	11
Isoleucine	3.7	1.8	1.9	2.2			2.5	1.9
Lactate	6.4	9.5	4.8	3.2	49.5	11.1	41.4	43.1
Leucine	3.3	2.1	1.6	1.8				1.8
Mannitol	1036.4	1647.8	1470.8	1428.2	678.6	180.4	881.4	761.6
GlcNAc	6.2	6.9	6.5	2	7.2	2.4	2.1	6.7
NAD+	3.4	3.1	3.9	3.9			3.1	4.4
O-Acetylcholine	0.3		0.2	0.2	1.2	0.4	1.4	1.8
Ornithine	10.2	10.5	12	9.3				3.4
Pyruvate	2	3.9	2.8	2.2	7.6	0.4	5.3	9.1
Succinate	4.2	8.3	6.9	6.5	13.2	3.6	9.9	19.7
Threonine	11.5	4.4	7.5	9.1	5.5	1.7	5.4	6.8
Trehalose	125.8	108.9	81.4	85.4	316.2	52.7	334.3	403.8
UDP-GlcNAc	3.6	4	9.9	11.7	8.8	2.8	12	18.5
UDP-glucose	8.5	10.1	4.2	3.5	6.5	3.1	6.8	10.3
Valine	7.3	5.3	4.2	5.2	6.9	2.4	5.9	6.8
cis-Aconitate		3.2
myo-Inositol							7.2	9.9
GPC	30.9	44.3	32.8	36	27.1	8.8	34.5	42.1
weight	120.2	122	121.5	121.5	120.9	122.9	119.7	111

## Sheet: data_processed
	An_SEB48h-1	An_SEB48h-2	An_SEB48h-3	An_SEB48h-4	Tr_SEB48h-1	Tr_SEB48h-2	Tr_SEB48h-3	Tr_SEB48h-4
Label	An_SEB	An_SEB	An_SEB	An_SEB	Tr_SEB	Tr_SEB	Tr_SEB	Tr_SEB
2-Phosphoglycerate	207.1	204.7	159.3	161.9	31.86	31.86	31.86	31.86
3-Hydroxybutyrate	11.7	13.8	7.3	11.7	1.46	1.46	1.46	1.46
4-Aminobutyrate	15.1	19	25.5	31.7	76.5	20.3	74.5	77.6
ADP	2.6	3.7	2.5	4.9	9.1	0.5	8.5	4.5
AMP	6.7	5.6	4.9	6.5	0.16	3.9	0.8	11.5
Acetate	2	2.8	4.5	2.6	3.5	1.9	3	2.3
Alanine	88.9	117.6	91.9	105.1	124.5	29	103.3	98.9
Asparagine	12	4.9	9.4	5.6	23.9	5.4	20.3	26.7
Aspartate	28.8	26.5	21.6	20.2	20.3	8.8	19.6	25
Betaine	13.4	19	13.2	11	2.9	1.3	4.8	5.2
Cellobiose	9.2	8.1	11.7	6.6	1.32	1.32	12.3	12.6
Choline	1	1.6	1.4	1.5	10.9	3.5	11.3	16.8
Fumarate	2	3.2	3.4	2.9	9.2	1.5	5.9	12.9
Galactonate	13.9	6.8	16.4	1.14	1.14	5.7	1.14	10.6
Glucose	5.8	11.3	11.1	23.1	12.3	3.9	22.4	19.3
Glutamate	136.8	144.2	166.9	133.4	105.6	42.9	139.1	159.8
Glutamine	89.9	116.1	92.9	108.4	309.8	64.5	242.3	313.8
Glycerol	149.7	178.8	197.8	117.1	23.42	23.42	23.42	23.42
Glycine	7.3	10.5	0.9	10.6	11.4	1.9	10.5	11
Isoleucine	3.7	1.8	1.9	2.2	0.36	0.36	2.5	1.9
Lactate	6.4	9.5	4.8	3.2	49.5	11.1	41.4	43.1
Leucine	3.3	2.1	1.6	1.8	0.32	0.32	0.32	1.8
Mannitol	1036.4	1647.8	1470.8	1428.2	678.6	180.4	881.4	761.6
GlcNAc	6.2	6.9	6.5	2	7.2	2.4	2.1	6.7
NAD+	3.4	3.1	3.9	3.9	0.62	0.62	3.1	4.4
O-Acetylcholine	0.3	0.04	0.2	0.2	1.2	0.4	1.4	1.8
Ornithine	10.2	10.5	12	9.3	0.68	0.68	0.68	3.4
Pyruvate	2	3.9	2.8	2.2	7.6	0.4	5.3	9.1
Succinate	4.2	8.3	6.9	6.5	13.2	3.6	9.9	19.7
Threonine	11.5	4.4	7.5	9.1	5.5	1.7	5.4	6.8
Trehalose	125.8	108.9	81.4	85.4	316.2	52.7	334.3	403.8
UDP-GlcNAc	3.6	4	9.9	11.7	8.8	2.8	12	18.5
UDP-glucose	8.5	10.1	4.2	3.5	6.5	3.1	6.8	10.3
Valine	7.3	5.3	4.2	5.2	6.9	2.4	5.9	6.8
myo-Inositol	1.44	1.44	1.44	1.44	1.44	1.44	7.2	9.9
GPC	30.9	44.3	32.8	36	27.1	8.8	34.5	42.1
weight	120.2	122	121.5	121.5	120.9	122.9	119.7	111

## Sheet: data_normalized
	An_SEB48h-1	An_SEB48h-2	An_SEB48h-3	An_SEB48h-4	Tr_SEB48h-1	Tr_SEB48h-2	Tr_SEB48h-3	Tr_SEB48h-4
Label	An_SEB	An_SEB	An_SEB	An_SEB	Tr_SEB	Tr_SEB	Tr_SEB	Tr_SEB
2-Phosphoglycerate	3.23628	3.22476	3.11764	3.12467	2.42082	2.41369	2.42515	2.45792
3-Hydroxybutyrate	1.98828	2.05352	1.77875	1.98361	1.08193	1.0748	1.08626	1.11903
4-Aminobutyrate	2.09907	2.19239	2.32196	2.41648	2.80124	2.21794	2.79406	2.84454
ADP	1.33507	1.48184	1.31336	1.60562	1.87662	0.609425	1.85132	1.60789
AMP	1.74617	1.66183	1.60562	1.72834	0.12176	1.50151	0.824998	2.01537
Acetate	1.22113	1.3608	1.56864	1.3304	1.46164	1.1892	1.39903	1.31641
Alanine	2.869	2.98405	2.87874	2.93703	3.01274	2.37285	2.93601	2.94987
Asparagine	1.99928	1.60384	1.88855	1.66361	2.29597	1.64284	2.2294	2.38119
Aspartate	2.37949	2.33689	2.24988	2.22078	2.22507	1.85493	2.21416	2.35262
Betaine	2.0472	2.19239	2.036	1.95682	1.37997	1.02439	1.60315	1.67068
Cellobiose	1.88388	1.82213	1.98361	1.73497	1.03815	1.03102	2.01181	2.05505
Choline	0.920097	1.11776	1.06155	1.09152	1.955	1.45452	1.97498	2.17999
Fumarate	1.22113	1.41879	1.4469	1.37782	1.88136	1.08654	1.69276	2.06527
Galactonate	2.06311	1.74615	2.13027	0.97233	0.97448	1.66632	0.978812	1.97998
Glucose	1.68352	1.96672	1.96075	2.27904	2.00748	1.50151	2.27215	2.24023
Glutamate	3.05618	3.07261	3.13788	3.04058	2.94124	2.54291	3.06523	3.15825
Glutamine	2.87386	2.97847	2.88344	2.95045	3.40866	2.72001	3.30626	3.45133
Glycerol	3.09532	3.16601	3.21165	2.98398	2.28716	2.28004	2.29149	2.32426
Glycine	1.78342	1.93483	0.869668	1.94073	1.97448	1.1892	1.9431	1.99607
Isoleucine	1.4883	1.16891	1.19418	1.25785	0.473889	0.466764	1.31985	1.23343
Lactate	1.72628	1.89136	1.59667	1.42057	2.61218	1.95577	2.53891	2.58915
Leucine	1.43861	1.23586	1.11954	1.1707	0.42274	0.415615	0.427072	1.20995
Mannitol	3.93562	4.13054	4.08298	4.07021	3.74919	3.16668	3.86708	3.8364
GlcNAc	1.71249	1.75249	1.72834	1.21645	1.77491	1.29066	1.24413	1.78075
NAD+	1.45157	1.405	1.50649	1.50649	0.70997	0.702844	1.41327	1.59813
O-Acetylcholine	0.397236	-0.483218	0.216497	0.216497	0.996756	0.512519	1.06803	1.20995
Ornithine	1.9287	1.93483	1.9946	1.88391	0.750086	0.742961	0.754418	1.48616
Pyruvate	1.22113	1.5047	1.36258	1.25785	1.79839	0.512519	1.64618	1.91372
Succinate	1.54334	1.83272	1.75427	1.72834	2.03815	1.46675	1.91754	2.24914
Threonine	1.98079	1.55709	1.79049	1.87447	1.65794	1.1409	1.6543	1.78719
Trehalose	3.01978	2.95067	2.82605	2.84688	3.41754	2.63226	3.44604	3.56084
UDP-GlcNAc	1.4764	1.5157	1.91106	1.98361	1.86206	1.35761	2.00109	2.22185
UDP-glucose	1.84951	1.91796	1.53867	1.45949	1.73049	1.40181	1.75441	1.96751
Valine	1.78342	1.63792	1.53867	1.63143	1.75642	1.29066	1.69276	1.78719
myo-Inositol	1.07846	1.072	1.07379	1.07379	1.07594	1.06881	1.77924	1.95031
GPC	2.41005	2.56004	2.4313	2.47173	2.35054	1.85493	2.45972	2.57896

## Sheet: final_list_SEB
List of 36 identified metabolites and their levels in T. reesei and A. niger grown on SEB after 48 h. The concentration values were normalized by mass and converted to log10. Metabolites with higher concentrations are shown in darker green and orange for T. reesei and A. niger, respectively. Avg: average; std: standard deviation.
		T. reesei		A. niger
Metabolite	Class	Avg	Std	Avg	Std
Mannitol	Sugar alcohol	3.65484	0.329246	4.05484	0.0836101
Trehalose	Sugar	3.26417	0.425803	2.91084	0.0907996
Glutamine	Amino acid	3.22156	0.339866	2.92156	0.0509992
Glutamate	Amino acid	2.92691	0.270997	3.07681	0.0427606
Alanine	Amino acid	2.81787	0.298554	2.9172	0.0537414
4-Aminobutyrate	Organic acid	2.66445	0.298501	2.25748	0.139963
2-Phosphoglycerate	Organic acid	2.4294	0.0195951	3.17584	0.0633799
Lactate	Organic acid	2.424	0.31365	1.65872	0.199375
GPC	Others	2.31104	0.318059	2.46828	0.0663085
Glycerol	Sugar alcohol	2.29574	0.0195951	3.11424	0.0991534
Aspartate	Amino acid	2.16169	0.213951	2.29676	0.0739948
Asparagine	Amino acid	2.13735	0.335475	1.78882	0.18631
Glucose	Sugar	2.00534	0.356002	1.97251	0.24334
Succinate	Organic acid	1.9179	0.330513	1.71467	0.122533
Choline	Others	1.89112	0.308318	1.04773	0.0881338
UDP-GlcNAc	Others	1.86065	0.366625	1.72169	0.262718
Glycine	Amino acid	1.77571	0.391611	1.63216	0.513516
UDP-glucose	Others	1.71356	0.23355	1.69141	0.226154
Fumarate	Organic acid	1.68148	0.424784	1.36616	0.100764
Valine	Amino acid	1.63176	0.230773	1.64786	0.101105
Threonine	Amino acid	1.56008	0.286207	1.80071	0.180114
Cellobiose	Sugar	1.53401	0.57696	1.85615	0.104655
GlcNAc	Others	1.52261	0.295322	1.60244	0.25785
ADP	Nucleotide	1.48631	0.597015	1.43397	0.136727
myo-Inositol	Sugar alcohol	1.46857	0.462802	1.07451	0.00276413
Pyruvate	Organic acid	1.4677	0.646146	1.33656	0.12711
Betaine	Others	1.41955	0.291256	2.0581	0.0981504
Galactonate	Organic acid	1.3999	0.505231	1.72796	0.530875
Acetate	Organic acid	1.34157	0.117711	1.37024	0.145227
AMP	Nucleotide	1.11591	0.822737	1.68549	0.0644389
NAD+	Nucleotide	1.10605	0.467611	1.46739	0.048989
3-Hydroxybutyrate	Organic acid	1.0905	0.019595	1.95104	0.119212
O-Acetylcholine	Others	0.946815	0.302788	0.0867527	0.389416
Ornithine	Others	0.933405	0.368531	1.93551	0.045468
Isoleucine	Amino acid	0.873483	0.466868	1.27731	0.145551
Leucine	Amino acid	0.618844	0.394099	1.24118	0.139964
