# Supplementary material for: Assessing the intracellular primary metabolic profile of Trichoderma reesei and Aspergillus niger grown on different carbon sources
Source: Front Fungal Biol. 2022 Sep 27;3:998361. doi: 10.3389/ffunb.2022.998361 (PMC10512294; doi:10.3389/ffunb.2022.998361)
Supplement: Supplementary file 3 [file Table_3.xlsx]

## Sheet: Sheet1
Table S3. Metabolites identified in the culture media of glucose, CMC, lactose and SEB. The values are presented as molar concentration (µM). Metabolites with higher concentrations are shown in darker red . Avg: average; std: standard deviation.
		Culture media
		Avg				Std
Metabolite	Class	Glucose	CMC	Lactose	SEB	Glucose	CMC	Lactose	SEB
Acetate	Organic acid	-	1.65	1.9	1.85	-	0.0707107	0.496655	0.129099
Fructose	Sugar	103.375	-	-	-	19.2927	-	-	-
Galactarate	Organic acid	-	-	4.475	-	-	-	0.512348	-
Galactose	Sugar	-	-	26.5	-	-	-	19.147	-
Glucarate	Organic acid	-	-	16.975	-	-	-	5.40887	-
Glucose	Sugar	3593	-	12.875	-	315.892	-	14.5708	-
Lactate	Organic acid	-	-	1.475	2.275	-	-	0.35	0.30957
Lactose	Sugar	-	-	2351.38	37.4	-	-	191.264	33.7419
Maltose	Sugar	10	-	-	-	1.9799	-	-	-
N-Acetylcysteine	Others	-	-	3.2	-	-	-	1.04881	-
Succinate	Organic acid	-	-	0.75	0.95	-	-	0.057735	0.1
