# Supplementary material for: Assessing the intracellular primary metabolic profile of Trichoderma reesei and Aspergillus niger grown on different carbon sources
Source: Front Fungal Biol. 2022 Sep 27;3:998361. doi: 10.3389/ffunb.2022.998361 (PMC10512294; doi:10.3389/ffunb.2022.998361)
Supplement: Supplementary file 4 [file Table_4.xlsx]

## Sheet: Sheet1
Table S4. List of studies used for comparison between transcriptomics and metabolomics data of Trichoderma reesei and Aspergillus niger.
¹ It was considered only fungal strains from which transcriptome was analysed.
² Available at (GEO:http://www.ncbi.nlm.nih.gov/geo/) and (BioProject:https://www.ncbi.nlm.nih.gov/bioproject/)
³ For simplification purpose, only carbon sources mentioned and compared to the present work are shown. SEB: exploded sugarcane bagasse; willow: ball-milled coppice willow.
Fungus	Reference	Growth conditions¹	Transcriptomics method	Strain²	GEO/BioProject accession number³
Trichoderma reesei
	Borin et al., 2017a	0.5% SEB 24h	RNA-Seq	RUT-C30 (ATCC 56765)	PRJNA350272
	dos Santos Castro et al., 2016	1% avicel (24+48+72h), sophorose, 2% glucose (24h+48h)	RNA-Seq	QM9414 (ATCC 26921)	GSE66982
	Dos Santos Castro et al., 2014	1% avicel (24+48+72h), sophorose, 2% glucose (24h+48h)	RNA-Seq	QM9414 (ATCC 26921)	GSE53629
	Ries et al., 2013	1% glucose 48h, 1% wheat straw 24h	RNA-Seq	QM6a	GSE44648
	Bischof et al., 2013	1% wheat straw 50h, 1% lactose 28h, 1% glucose 28h	Microarray	QM9414 (ATCC 26921)	GSE46155
Aspergillus niger
	Gruben et al., 2017	1% cellulose 2h, 25 mM galactose 2h	Microarray	CBS 513.88	GSE98572
	Borin et al., 2017a	0.5% SEB 24h	RNA-Seq	N402 (ATCC 64974)	PRJNA350271
	Prof. Dr. Marcel Gutiérrez-Correa (2016)	1% lactose 72h	Microarray	-	GSE85945
	van Munster et al., 2014	1% glucose 48h, 1% wheat straw 24h	RNA-Seq	N402	GSE57315
	Pullan et al., 2014	1% glucose 48h, 1% willow 24h	RNA-Seq	N402	GSE62284
	Delmas et al., 2012	1% glucose 48h, 1% wheat straw 24h	RNA-Seq	N402	GSE33852
