# Supplementary material for: Assessing the intracellular primary metabolic profile of Trichoderma reesei and Aspergillus niger grown on different carbon sources
Source: Front Fungal Biol. 2022 Sep 27;3:998361. doi: 10.3389/ffunb.2022.998361 (PMC10512294; doi:10.3389/ffunb.2022.998361)
Supplement: Supplementary file 5 [file Table_5.xlsx]

## Sheet: Table S5
Table S5. Score values of the metabolites from PCA analysis (components 1 and 2) of T. reesei and A. niger grown on glucose, CMC and lactose after 48 h. Metabolites are shown in decreasing order of values for both components. 3-HIVA - 3-hydroxyisovalerate; 2-HIBA - 2-hydroxyisobutyrate; ADP - adenosine diphosphate; UDP-galactose - uridine diphosphate galactose; AMP - adenosine monophosphate; GlcN…
Metabolites	PC1		Metabolites	PC2
Galactitol	0.33097		N6-Acetyllysine	0.25682
3-HIVA	0.26799		Isobutyrate	0.24595
Galactose	0.26584		Glutathione	0.22456
2-Phosphoglycerate	0.25968		2-Phosphoglycerate	0.20471
Acetate	0.25112		Homoserine	0.19278
Lactose	0.23735		Levulinate	0.16413
Glucuronate	0.22598		N-Acetylcysteine	0.14517
Dimethylamine	0.19594		Lysine	0.12099
Anserine	0.18022		Ornithine	0.12026
Sarcosine	0.17335		Pyruvate	0.10633
UDP-galactose	0.16671		Glycerol	0.10078
Glucitol	0.15882		Threonine	0.098256
Allantoin	0.13151		4-Aminobutyrate	0.076337
Glutathione	0.12493		Glycine	0.07139
N-Acetylcysteine	0.12103		Allantoin	0.042767
2-HIBA	0.11622		Arginine	0.042522
3-Hydroxybutyrate	0.11076		Histidine	0.040478
Galactonate	0.11073		Tyrosine	0.035318
Saccharopine	0.10982		Uracil	0.026376
Threonate	0.080772		Phenylalanine	0.023665
Glycerol	0.078486		Uridine	0.0095549
2-Oxoglutarate	0.076103		NAD+	0.0092322
cis-Aconitate	0.070732		Alanine	0.0082979
Alanine	0.058459		Valine	0.0023859
Mannose	0.05797		Succinate	-0.00054884
Galactarate	0.056899		Sarcosine	-0.0024597
Pyruvate	0.051155		Anserine	-0.0028569
Choline	0.047639		Isoleucine	-0.0045576
ADP	0.04471		Dimethylamine	-0.0060256
UDP-glucose	0.040733		Lactose	-0.0075221
Succinate	0.035261		UDP-galactose	-0.0076478
AMP	0.033102		Mannose	-0.0085117
Lactate	0.027821		Mannitol	-0.0087238
Glutamate	0.023392		Glucitol	-0.010075
GlcNAc	0.020956		Betaine	-0.012298
Glycine	0.019823		UDP-GlcNAc	-0.014007
O-Acetylcholine	0.018897		Asparagine	-0.01499
Phenylalanine	0.015964		Saccharopine	-0.017148
Isoleucine	0.015477		Galactonate	-0.018191
NAD+	0.013276		Leucine	-0.021432
Valine	0.012526		AMP	-0.02419
Glucose	0.0098134		Glucuronate	-0.025442
Threonine	0.005562		Galactose	-0.030756
Ornithine	0.00089076		3-HIVA	-0.030949
UDP-GlcNAc	-0.0039707		Galactitol	-0.031963
Leucine	-0.004873		Lactate	-0.033862
Fumarate	-0.0055705		GPC	-0.037534
Glutamine	-0.006656		UDP-glucose	-0.040481
Tyrosine	-0.0093101		myo-Inositol	-0.042204
O-Phosphocholine	-0.0098322		3-Hydroxybutyrate	-0.045047
Mannitol	-0.012073		Proline	-0.051908
Trehalose	-0.013174		2-HIBA	-0.058766
Asparagine	-0.016538		O-Acetylcholine	-0.063481
4-Aminobutyrate	-0.024606		Trehalose	-0.065768
Betaine	-0.027914		Aspartate	-0.074821
Aspartate	-0.02898		ADP	-0.082425
Uridine	-0.032192		Malate	-0.084703
Levulinate	-0.034895		O-Phosphocholine	-0.098457
Lysine	-0.03849		Glutamate	-0.10302
Histidine	-0.042713		Fructose	-0.10485
Malate	-0.04313		Glucarate	-0.1096
Homoserine	-0.047126		Glutamine	-0.11797
GPC	-0.051194		Fumarate	-0.12245
N6-Acetyllysine	-0.057199		GlcNAc	-0.13411
Isobutyrate	-0.057518		Acetate	-0.13657
Cellobiose	-0.065603		Glucose	-0.141
Glycolate	-0.067671		Choline	-0.14979
Arginine	-0.083889		Serine	-0.15191
Uracil	-0.15097		Threonate	-0.17226
Glucarate	-0.15486		cis-Aconitate	-0.21184
Proline	-0.15808		Cellobiose	-0.23088
Serine	-0.16389		Glycolate	-0.2374
myo-Inositol	-0.18215		2-Oxoglutarate	-0.27381
Fructose	-0.20238		Galactarate	-0.36755
