# Supplementary material for: Assessing the intracellular primary metabolic profile of Trichoderma reesei and Aspergillus niger grown on different carbon sources
Source: Front Fungal Biol. 2022 Sep 27;3:998361. doi: 10.3389/ffunb.2022.998361 (PMC10512294; doi:10.3389/ffunb.2022.998361)
Supplement: Supplementary file 6 [file Table_6.xlsx]

## Sheet: Correlation
Pearson correlation of the metabolites found in the metabolome of T. reesei and A. niger grown on glucose, CMC and lactose after 48 h. Metabolites more correlated to T. reesei or A. niger are shown in blue and red, respectively. Only metabolites having Pearson correlation > 0.7 and FDR < 0.1 were considered.
Abbreviations: ADP - adenosine diphosphate; UDP-GlcNAc - uridine diphosphate N-acetylglucosamine; GPC: sn-glycero-3-phosphocholine; UDP - uridine diphosphate; NAD+ - nicotinamide adenine dinucleotide (oxidized form); GlcNAc - N-Acetylglucosamine; AMP - adenosine monophosphate; 2-HIBA - 2-hydroxyisobutyrate; 3-HIVA - 3-hydroxyisovalerate.
Glucose						CMC						Lactose
Metabolite	corr	t-stat	p-value	FDR		Metabolite	corr	t-stat	p-value	FDR		Metabolite	corr	t-stat	p-value	FDR
Lysine	0.94466	6.439	0.001343	0.023726		O-Acetylcholine	0.99832	42.202	1.1844e-08	6.1589e-07		Threonate	0.99358	19.645	6.3101e-06	0.00018615
Glutamine	0.93105	5.7054	0.00231	0.030607		Lactate	0.98996	17.159	2.5085e-06	5.3074e-05		Galactose	0.97952	10.878	0.00011404	0.0016232
Asparagine	0.84311	3.5059	0.017175	0.11379		Galactarate	0.98862	16.097	3.6541e-06	5.3074e-05		3-HIVA	0.97792	10.463	0.00013756	0.0016232
Serine	0.82996	3.327	0.020847	0.12277		Glycolate	0.98389	13.483	1.0318e-05	8.9423e-05		Alanine	0.97141	9.1502	0.00026129	0.001754
Glutathione	0.81219	3.113	0.026461	0.14024		Choline	0.97694	11.208	3.0117e-05	0.00019415		Galactitol	0.97081	9.0513	0.00027515	0.001754
Lactate	0.76732	2.6757	0.044049	0.18695		Fumarate	0.97608	10.997	3.3603e-05	0.00019415		Choline	0.96989	8.905	0.00029729	0.001754
ADP	0.75578	2.5808	0.049382	0.18695		Cellobiose	0.96493	9.0042	0.00010499	0.00043955		Lactate	0.96739	8.5401	0.00036243	0.001944
UDP-GlcNAc	0.7415	2.4712	0.056448	0.19585		Glucarate	0.93178	6.2874	0.00075353	0.0023137		2-Phosphoglycerate	0.96435	8.1491	0.00045199	0.0022223
O-Acetylcholine	0.73635	2.4335	0.059125	0.19585		Betaine	0.9317	6.2829	0.00075641	0.0023137		Valine	0.95733	7.4075	0.0007058	0.0032032
Choline	0.63126	1.82	0.12841	0.34234		Glucose	0.92947	6.1716	0.00083147	0.002402		Glucuronate	0.94499	6.4597	0.0013235	0.0055776
Threonate	0.63028	1.8153	0.12918	0.34234		Malate	0.92764	6.0842	0.0008964	0.0024533		UDP-GlcNAc	0.93804	6.0532	0.0017746	0.0067543
GPC	0.61835	1.7593	0.13884	0.35041		Glutamine	0.90275	5.1406	0.0021348	0.0055504		Acetate	0.93724	6.0106	0.0018317	0.0067543
myo-Inositol	0.55231	1.4815	0.19857	0.44475		O-Phosphocholine	0.89171	4.8258	0.0029226	0.0070965		Saccharopine	0.92945	5.6332	0.0024436	0.0084808
Isoleucine	0.53805	1.4273	0.21284	0.44475		Trehalose	0.88982	4.7767	0.0030733	0.0070965		Trehalose	0.92497	5.4425	0.0028432	0.0088288
Uracil	0.4888	1.2529	0.26566	0.48551		GPC	0.88902	4.7561	0.0031388	0.0070965		Galactonate	0.8682	3.9123	0.011269	0.028009
Trehalose	0.46162	1.1636	0.29708	0.49571		Acetate	0.85184	3.9836	0.0072536	0.015087		UDP-glucose	0.8676	3.9014	0.011394	0.028009
Proline	0.45976	1.1577	0.29929	0.49571		UDP-GlcNAc	0.73025	2.6183	0.039678	0.069045		Succinate	0.86421	3.8408	0.012114	0.02859
UDP-glucose	0.43515	1.0807	0.32917	0.52867		Aspartate	0.72987	2.6154	0.039833	0.069045		2-HIBA	0.84296	3.5037	0.017217	0.037623
Phenylalanine	0.31578	0.74419	0.49024	0.64956		Fructose	0.72512	2.5793	0.041809	0.070131		Glucose	0.80302	3.013	0.029652	0.060327
Threonine	0.29569	0.69212	0.51968	0.65579		ADP	0.65045	2.0976	0.08074	0.12519		Glutamine	0.78515	2.8349	0.036464	0.069399
Valine	0.19601	0.44696	0.6736	0.81784		Threonate	0.64285	2.0557	0.085563	0.12712		Fumarate	0.7559	2.5817	0.049328	0.090948
Glutamate	0.19266	0.43904	0.67896	0.81784		Succinate	0.6384	2.0316	0.088463	0.12778		ADP	0.74277	2.4806	0.055798	0.093692
4-Aminobutyrate	0.16518	0.37451	0.72339	0.85199		GlcNAc	0.58817	1.7815	0.12512	0.17122		Glutamate	0.74215	2.476	0.056117	0.093692
Pyruvate	0.14008	0.31635	0.76452	0.87925		Proline	0.5707	1.7024	0.13958	0.18611		Glycine	0.7401	2.4609	0.057168	0.093692
Alanine	0.12509	0.28193	0.78929	0.87925		cis-Aconitate	0.39765	1.0616	0.32928	0.40768		Glutathione	0.69485	2.1605	0.083132	0.12907
Succinate	0.1157	0.26046	0.8049	0.87925		Leucine	0.33532	0.87185	0.41681	0.49259		Leucine	0.6843	2.0984	0.089937	0.13606
Leucine	0.10528	0.23673	0.82226	0.87925		myo-Inositol	0.26604	0.67603	0.52421	0.57997		Phenylalanine	0.6313	1.8202	0.12838	0.18936
Glucose	0.058312	0.13061	0.90118	0.93652		Serine	0.064243	0.15769	0.87987	0.89925		GlcNAc	0.56727	1.5403	0.18413	0.25264
Tyrosine	0.032176	0.071985	0.9454	0.96046		Asparagine	-0.053836	-0.13206	0.89925	0.89925		Isoleucine	0.5568	1.4989	0.19418	0.26038
Glucarate	0.023297	0.052108	0.96046	0.96046		Glutamate	-0.059743	-0.1466	0.88825	0.89925		Tyrosine	0.54784	1.4643	0.20299	0.26434
Histidine	-0.10096	-0.22691	0.82948	0.87925		UDP-glucose	-0.1106	-0.27258	0.79431	0.84295		Pyruvate	0.54473	1.4525	0.20609	0.26434
Aspartate	-0.29882	-0.70016	0.51506	0.65579		Uracil	-0.2065	-0.51695	0.62368	0.67566		Galactarate	0.53423	1.4131	0.21674	0.27208
Betaine	-0.3307	-0.78356	0.46877	0.63705		Mannitol	-0.27643	-0.70456	0.5075	0.57369		Glucitol	0.47289	1.2001	0.28386	0.33495
NAD+	-0.35238	-0.84195	0.43822	0.6112		Phenylalanine	-0.32849	-0.85192	0.42695	0.49336		N-Acetylcysteine	0.16057	0.36378	0.7309	0.76286
GlcNAc	-0.36937	-0.8888	0.41482	0.5942		Valine	-0.34733	-0.90727	0.39924	0.4828		Lactose	0.15684	0.35511	0.737	0.76286
Acetate	-0.36991	-0.8903	0.41408	0.5942		Pyruvate	-0.41737	-1.125	0.30356	0.38501		Asparagine	0.11446	0.25764	0.80696	0.82087
Malate	-0.38382	-0.92945	0.39532	0.5942		Isoleucine	-0.44444	-1.2153	0.26991	0.35088		Mannose	0.057624	0.12906	0.90234	0.90234
Allantoin	-0.38552	-0.93428	0.39305	0.5942		NAD+	-0.59559	-1.8161	0.11926	0.1676		2-Oxoglutarate	-0.18341	-0.4172	0.69384	0.7443
Glycine	-0.47184	-1.1966	0.28509	0.49571		Tyrosine	-0.64867	-2.0877	0.081857	0.12519		UDP-galactose	-0.24865	-0.57402	0.59081	0.64552
Homoserine	-0.50802	-1.3188	0.2444	0.46262		Glycine	-0.69266	-2.3523	0.056876	0.092424		Dimethylamine	-0.30634	-0.71959	0.504	0.56106
Fumarate	-0.52474	-1.3784	0.22657	0.44475		Threonine	-0.75578	-2.8271	0.030072	0.055847		Malate	-0.38626	-0.93638	0.39206	0.44484
Uridine	-0.52739	-1.388	0.22381	0.44475		2-Oxoglutarate	-0.7857	-3.1112	0.020818	0.040094		Ornithine	-0.45104	-1.13	0.30974	0.35833
AMP	-0.54444	-1.4514	0.20639	0.44475		AMP	-0.83901	-3.777	0.0092127	0.018425		NAD+	-0.49602	-1.2773	0.25758	0.31015
Levulinate	-0.56446	-1.5291	0.1868	0.44475		Glycerol	-0.86048	-4.137	0.0060992	0.013215		AMP	-0.51115	-1.3298	0.24102	0.29625
Fructose	-0.6424	-1.8744	0.11974	0.34234		3-Hydroxybutyrate	-0.96047	-8.4513	0.00014987	0.00051955		Anserine	-0.58195	-1.6002	0.17046	0.23945
N-Acetylcysteine	-0.65731	-1.9503	0.10862	0.33865		Ornithine	-0.96349	-8.8149	0.00011834	0.00043955		Mannitol	-0.59831	-1.6697	0.15585	0.22427
Isobutyrate	-0.75751	-2.5946	0.048565	0.18695		2-HIBA	-0.96407	-8.8893	0.00011287	0.00043955		Sarcosine	-0.72318	-2.3413	0.066271	0.10567
Arginine	-0.78898	-2.8714	0.034939	0.16834		4-Aminobutyrate	-0.96745	-9.3642	8.413e-05	0.00039771		Threonine	-0.74548	-2.501	0.054425	0.093692
Mannitol	-0.85116	-3.6258	0.015127	0.11379		Uridine	-0.96857	-9.5377	7.5815e-05	0.00039424		4-Aminobutyrate	-0.7958	-2.9386	0.03231	0.063544
N6-Acetyllysine	-0.90234	-4.6813	0.0054273	0.047942		Alanine	-0.97743	-11.332	2.8274e-05	0.00019415		Glycerol	-0.83233	-3.3578	0.020157	0.042473
2-Phosphoglycerate	-0.91247	-4.9867	0.0041517	0.044008		Histidine	-0.98468	-13.833	8.8846e-06	8.9423e-05		Histidine	-0.86013	-3.7707	0.013014	0.029531
Glycerol	-0.95817	-7.4859	0.00067211	0.017811		Arginine	-0.98819	-15.796	4.0826e-06	5.3074e-05		Aspartate	-0.87008	-3.9471	0.010882	0.028009
Ornithine	-0.98175	-11.544	8.5547e-05	0.004534								cis-Aconitate	-0.87557	-4.0528	0.0097987	0.02753
												Allantoin	-0.91046	-4.9225	0.0043882	0.012945
												Arginine	-0.927	-5.5266	0.0026582	0.0087131
												Betaine	-0.97036	-8.9785	0.00028591	0.001754
												3-Hydroxybutyrate	-0.97608	-10.039	0.00016778	0.0016498
												O-Acetylcholine	-0.98928	-15.147	2.2729e-05	0.000447
												GPC	-0.99362	-19.7	6.2242e-06	0.00018615

## Sheet: Volcano
Metabolites with significant difference in the metabolome of T. reesei and A. niger grown on glucose, CMC and lactose after 48 h. Metabolites were up (blue) or down-regulated (red) in T. reesei compared to A. niger. Only metabolites with foldchange (FC) > 2 (log2FC > 1.0) and FDR < 0.1 were considered.
Abbreviations: GPC: sn-glycero-3-phosphocholine; AMP - adenosine monophosphate; 2-HIBA - 2-hydroxyisobutyrate; 3-HIVA - 3-hydroxyisovalerate; UDP - uridine diphosphate.
Glucose					CMC					Lactose
Metabolite	FC	log2(FC)	FDR		Metabolite	FC	log2(FC)	FDR		Metabolite	FC	log2(FC)	FDR
Lysine	19.386	4.2769	0.023726		O-Acetylcholine	78.473	6.2941	6.1589e-07		Threonate	88.958	6.475	0.00018615
Glutamine	4.5363	2.1815	0.030607		Acetate	16.15	4.0135	0.015087		Galactitol	42.274	5.4017	0.001754
2-Phosphoglycerate	0.38726	-1.3686	0.044008		Choline	7.3163	2.8711	0.00019415		3-HIVA	36.085	5.1733	0.0016232
Ornithine	0.19824	-2.3347	0.004534		Lactate	7.2604	2.8601	5.3074e-05		Galactose	33.757	5.0771	0.0016232
N6-Acetyllysine	0.099318	-3.3318	0.047942		O-Phosphocholine	5.5712	2.478	0.0070965		Glucuronate	16.287	4.0256	0.0055776
Glycerol	0.036938	-4.7588	0.017811		Fumarate	4.4646	2.1585	0.00019415		Glycine	13.251	3.7281	0.093692
					Glucarate	4.1413	2.0501	0.0023137		2-Phosphoglycerate	9.2059	3.2026	0.0022223
					Glycolate	3.8254	1.9356	8.9423e-05		Acetate	8.6375	3.1106	0.0067543
					Cellobiose	3.6716	1.8764	0.00043955		Lactate	5.8735	2.5542	0.001944
					Glucose	3.5395	1.8235	0.002402		Choline	4.3581	2.1237	0.001754
					Galactarate	3.5368	1.8224	5.3074e-05		Galactonate	3.4348	1.7802	0.028009
					Betaine	3.2995	1.7222	0.0023137		Saccharopine	3.1643	1.6619	0.0084808
					Malate	3.2631	1.7062	0.0024533		Alanine	3.0065	1.5881	0.001754
					GPC	2.9747	1.5727	0.0070965		2-HIBA	2.8568	1.5144	0.037623
					Fructose	2.035	1.025	0.070131		Trehalose	2.5623	1.3574	0.0088288
					Trehalose	2.0175	1.0126	0.0070965		Succinate	2.499	1.3213	0.02859
					AMP	0.38372	-1.3819	0.018425		UDP-glucose	2.4804	1.3106	0.028009
					Alanine	0.38058	-1.3937	0.00019415		Glutamine	2.0016	1.0012	0.069399
					Threonine	0.34856	-1.5205	0.055847		4-Aminobutyrate	0.4282	-1.2236	0.063544
					4-Aminobutyrate	0.30295	-1.7229	0.00039771		GPC	0.39424	-1.3428	0.00018615
					Glycerol	0.24114	-2.052	0.013215		Allantoin	0.37909	-1.3994	0.012945
					Arginine	0.22313	-2.164	5.3074e-05		Glycerol	0.36089	-1.4704	0.042473
					2-HIBA	0.21532	-2.2154	0.00043955		Betaine	0.3168	-1.6583	0.001754
					Uridine	0.21273	-2.2329	0.00039424		Arginine	0.2925	-1.7735	0.0087131
					3-Hydroxybutyrate	0.19265	-2.376	0.00051955		3-Hydroxybutyrate	0.23996	-2.0591	0.0016498
					Glycine	0.15845	-2.6579	0.092424		O-Acetylcholine	0.15325	-2.7061	0.000447
					Ornithine	0.15386	-2.7003	0.00043955
