# Supplementary material for: Assessing the intracellular primary metabolic profile of Trichoderma reesei and Aspergillus niger grown on different carbon sources
Source: Front Fungal Biol. 2022 Sep 27;3:998361. doi: 10.3389/ffunb.2022.998361 (PMC10512294; doi:10.3389/ffunb.2022.998361)
Supplement: Supplementary file 7 [file Table_7.xlsx]

## Sheet: T. reesei
Table S7. Transcript level of genes identified in the transcriptomics studies of T. reesei previously reported. The highest and lowest expressed genes of each metabolic pathway are marked in darker and brighter green, respectively. Only genes of interest were shown, and for this reason, the entire metabolic pathways are not depicted. Genes not found in the transcriptomes are marked (#N/A).
			Ries et al., 2013 (RNA-Seq)		dos Santos Castro et al., 2014 (RNA-Seq)		dos Santos Castro et al., 2016 (RNA-Seq)		Bischof et al., 2013 (Microarray)		dos Santos Castro et al., 2014 (RNA-Seq)		dos Santos Castro et al., 2016 (RNA-Seq)		Bischof et al., 2013 (Microarray)		Borin et al., 2017 (RNA-Seq)		Ries et al., 2013 (RNA-Seq)		Bischof et al., 2013 (Microarray)
			RPKM		Normalized counts		Normalized counts		Hybridization intensity (log2)		Normalized counts		Normalized counts		Hybridization intensity (log2)		RPKM		RPKM		Hybridization intensity (log2)
			strain T. reesei QM6a		strain T. reesei QM9414		strain T. reesei QM9414		strain T. reesei QM9414		strain T. reesei QM9414		strain T. reesei QM9414		strain T. reesei QM9414		strain T. reesei RUT-C30		strain T. reesei QM6a		strain T. reesei QM9414
			1% Glucose 48h		2% Glucose (pool - 24+48h)		2% Glucose (pool - 24+48h)		1% Glucose 28h		1% Avicel (pool - 24+48+72h)		1% Avicel (pool - 24+48+72h)		1% Lactose 28h		0.5% SEB 24h		1% Wheat straw 24h		1% Wheat straw 50h
RUT-C30 ID	QM6a ID	Functional annotation	Mean	Ranking	Mean	Ranking	Mean	Ranking	Mean	Ranking	Mean	Ranking	Mean	Ranking	Mean	Ranking	Mean	Ranking	Mean	Ranking	Mean	Ranking
Glycolysis/gluconeogenesis
123337	120568	putative enolase [KO:K01689] [EC:4.2.1.11]	108.435	1	24437.4	2	26166.5	2	13.9407	4	11728.6	3	10361.5	2	13.1639	6	542.186	2	24.0214	2	13.3926	6
99673	121789	triosephosphate isomerase [KO:K01803] [EC:5.3.1.1]	53.9082	2	3357.76	10	3294.96	9	#N/A		2483.37	11	2268.27	10	#N/A		116.607	7	38.45	1	#N/A
121593	119735	glyceraldehyde-3-phosphate dehydrogenase [KO:K00134] [EC:1.2.1.12]	46.2591	3	75282.3	1	65939.5	1	15.0307	1	26819.7	1	20477.7	1	14.4549	1	1330.59	1	18.1152	3	14.0377	1
113180	21406	phosphoglycerate kinase [KO:K00927] [EC:2.7.2.3]	27.5867	4	8265.31	4	7277.01	3	#N/A		4859.87	5	3821.19	6	#N/A		279.89	4	4.14183	10	#N/A
98284	77656	hypothetical protein [KO:K15633] [EC:5.4.2.12]	18.2988	5	5443.56	8	4647.07	7	12.833	8	2279.22	12	1584.92	12	11.1699	11	99.2518	8	11.1813	6	10.8163	12
90709	5776	glucose-6-phosphate isomerase [KO:K01810] [EC:5.3.1.9]	18.1881	6	7276.24	5	6295.47	5	14.1668	3	3878.54	9	3050.9	7	13.868	3	65.9316	10	16.3655	5	13.484	3
84691	2091	6-phosphofructokinase [KO:K00850] [EC:2.7.1.11]	13.4186	7	5807.97	7	4084.03	8	13.1079	7	3948.24	8	2488.48	8	12.7945	7	37.415	13	9.27362	7	13.18	7
94961	78439	pyruvate kinase [KO:K00873] [EC:2.7.1.40]	10.5397	8	4786.03	9	3174.89	10	14.5101	2	9116.95	4	5458.88	4	13.6756	4	235.863	5	16.683	4	13.7413	2
116500	82326	phosphoglycerate mutase family protein [KO:K15634] [EC:5.4.2.11]	9.76459	9	2861.65	12	1527.01	12	12.4891	10	3952.32	7	2097.94	11	12.6751	8	322.018	3	4.9257	9	12.9984	8
141958	79677	hexokinase-1 [KO:K00844] [EC:2.7.1.1]	6.20965	10	562.117	13	193.911	13	9.73117	12	623.252	13	435.742	13	10.976	12	61.6251	11	5.98385	8	12.969	9
100873	122736	aldolase [KO:K01624] [EC:4.1.2.13]	1.29308	11	60.5188	14	30.5716	14	10.1815	11	411.785	14	372.863	14	12.0873	9	16.4991	14	1.32083	13	11.7065	11
38860	23200	fructose-bisphosphate aldolase, class II [KO:K01624] [EC:4.1.2.13]	1.1345	12	8394.14	3	6710.95	4	13.8911	6	11905.8	2	9397.51	3	14.1044	2	225.478	6	1.69886	12	13.4631	4
142102	80231	glucokinase [KO:K00844] [EC:2.7.1.1]	0.717174	13	2983.27	11	1839.09	11	12.5154	9	3802.52	10	2449.15	9	11.2062	10	70.6379	9	1.27281	14	12.71	10
93899	73665	hexokinase [KO:K00844] [EC:2.7.1.1]	0.035153	14	6284.35	6	6112.36	6	13.8929	5	4364.43	6	3866.82	5	13.4201	5	60.9857	12	4.06889	11	13.4172	5
Glycerophospholipid and glycerolipid metabolism
130671	108835/4480	dihydroxyacetone kinase [KO:K00863] [EC:2.7.1.28 2.7.1.29 4.6.1.15]	#N/A		#N/A		#N/A		#N/A		#N/A		#N/A		#N/A		95.9734	4	#N/A		#N/A
36354	108835/4480	dihydroxyacetone kinase/glycerone kinase [EC:2.7.1.29]	#N/A		#N/A		#N/A		#N/A		#N/A		#N/A		#N/A		17.3597	7	#N/A		#N/A
130671/36354	4480	dihydroxyacetone kinase [KO:K00863] [EC:2.7.1.28 2.7.1.29 4.6.1.15]	3.0191	4	3283.14	3	1515.56	3	10.9169	6	6573.73	1	3853.05	1	13.2099	2	#N/A		14.8769	4	13.0868	3
92333	58356	glycerol kinase [KO:K00864] [EC:2.7.1.30]	0.17895	7	1038.28	4	316.406	4	11.2338	3	5853.51	2	3789.3	2	13.6509	1	760.553	1	21.9964	3	14.1936	1
116453	76620	glycerol-3-phosphate dehydrogenase [KO:K00111] [EC:1.1.5.3]	3.11495	3	4749.15	1	2871.18	2	11.2286	4	3088.86	3	1727.41	3	10.627	5	242.501	2	5.46647	5	12.2875	4
127810	2574	glycerol-3-phosphate dehydrogenase [KO:K00006] [EC:1.1.1.8]	77.0821	1	4376.39	2	3013.39	1	12.3161	1	2696	4	1620.11	4	10.9873	4	45.862	5	34.4352	2	12.179	5
75045	58790	HAD-like protein [KO:K06116] [EC:3.1.3.21]	2.48812	5	282.007	5	278.255	5	11.6218	2	603.062	5	597.823	5	11.5258	3	39.65	6	2.94673	7	13.8108	2
130671/36354	108835	dihydroxyacetone kinase [KO:K00863] [EC:2.7.1.28 2.7.1.29 4.6.1.15]	0.521079	6	223.856	6	171.401	6	9.16527	7	259.307	6	194.365	7	9.92443	7	#N/A		3.10161	6	10.8901	6
140803	22004	D-galacturonic acid reductase [KO:K18097] [EC:1.1.1.156]	30.9512	2	61.3571	7	97.2534	7	11.0682	5	218.873	7	411.84	6	10.0211	6	137.29	3	126.104	1	10.7982	7
26548	68466	dihydroxyacetone kinase [KO:K00863] [EC:2.7.1.28 2.7.1.29 4.6.1.15]	0	8	6.5274	8	2.98346	8	4.8192	8	5.02037	8	2.84893	8	4.50724	8	0.460394	8	0.0413016	8	10.0911	8
TCA cycle
24912	80621/122296	citrate synthase [KO:K01647] [EC:2.3.3.1]	#N/A		#N/A		#N/A		#N/A		#N/A		#N/A		#N/A		118.616	17	#N/A		#N/A
11095	80621/122296	citrate synthase [KO:K01647] [EC:2.3.3.1]	#N/A		#N/A		#N/A		#N/A		#N/A		#N/A		#N/A		43.644	20	#N/A		#N/A
25166	121824	ATP-citrate synthase subunit 1 [KO:K01648] [EC:2.3.3.8]	54.514	1	30742.2	2	19352.1	2	#N/A		20447.1	2	11309.3	2	#N/A		564.221	2	52.4995	1	#N/A
26050	123198	succinate dehydrogenase iron-sulfur protein precursor [KO:K00235] [EC:1.3.5.1]	37.6622	2	5764.38	11	3208.17	14	#N/A		4478.11	11	2337.69	14	#N/A		118.958	15	8.57445	13	#N/A
102800	80881	putative succinyl-CoA ligase [KO:K01900] [EC:6.2.1.4 6.2.1.5]	35.2405	3	8039.85	7	5792.62	9	12.8674	11	5614.07	8	3692.29	9	12.1429	9	426.428	3	45.7541	2	13.1641	7
39524	4009	malate dehydrogenase [KO:K00026] [EC:1.1.1.37]	32.572	4	4035.44	14	5871.73	8	14.3689	3	4749.94	9	6719.37	5	14.1014	1	566.322	1	31.9497	3	14.1997	2
89404	52055	isocitrate dehydrogenase NADP-dependent [KO:K00031] [EC:1.1.1.42]	23.4565	5	2687.43	17	2121.82	17	13.2663	9	1709.27	19	1122.71	19	11.7124	11	145.542	12	21.2504	6	12.538	10
72915	2745	fumarate hydratase [KO:K01679] [EC:4.2.1.2]	18.9516	6	4536.75	13	3350.79	13	#N/A		4236.94	12	2960.87	12	#N/A		103.339	19	11.8055	10	#N/A
24785	3653	putative dihydrolipoamide succinyltransferase [KO:K00658] [EC:2.3.1.61]	18.0988	7	4539.23	12	4411.03	12	13.0861	10	3144.46	15	2814.83	13	11.4584	13	140.54	13	13.0961	9	12.4778	12
77010	60089	hypothetical protein [KO:K00236]	12.2089	8	1684.91	19	997.857	19	#N/A		1396.77	20	814.068	20	#N/A		247.077	8	15.8787	8	#N/A
11095/24912	80621	citrate synthase [KO:K01647] [EC:2.3.3.1]	10.2495	9	1509.89	20	808.341	20	11.555	14	2099.83	18	1276.15	18	10.8474	14	-		20.1197	7	12.5189	11
24053	120378	isocitrate dehydrogenase [NAD] subunit 1 [KO:K00030] [EC:1.1.1.41]	10.2167	10	7283.17	9	5239.18	11	13.3163	8	4740.36	10	3189.76	10	12.5714	7	214.226	10	6.78383	15	12.4565	13
70348	74983	isocitrate dehydrogenase subunit 2 precursor [KO:K00030] [EC:1.1.1.41]	6.38001	11	3060.4	16	2791.99	15	13.71	5	2513.36	16	2131.7	15	13.4298	4	119.756	14	11.274	11	13.4974	5
138994	123729	malate dehydrogenase [KO:K00026] [EC:1.1.1.37]	5.87385	12	16545.7	5	12027.1	6	14.1904	4	6303.61	6	3969.84	8	13.4049	5	264.383	6	26.9609	5	13.8583	3
102261	22910	succinyl-CoA ligase alpha-chain [KO:K01899] [EC:6.2.1.4 6.2.1.5]	4.40424	13	2406.47	18	2471.76	16	#N/A		2102.66	17	1981.82	17	#N/A		223.822	9	9.43868	12	#N/A
78299	77373	dihydrolipoyl dehydrogenase [KO:K00382] [EC:1.8.1.4]	4.32203	14	6624.27	10	5339.94	10	14.4094	2	4070.76	13	2974.35	11	13.5548	3	155.874	11	5.87717	16	13.7711	4
97069	121019	succinate dehydrogenase [KO:K00234] [EC:1.3.5.1]	3.24753	15	8030.82	8	6211.58	7	12.3892	12	6793.8	5	4995.94	6	11.4698	12	118.625	16	4.93538	17	12.0824	14
24798	77336	aconitate hydratase [KO:K01681] [EC:4.2.1.3]	3.05765	16	31366.3	1	20415.9	1	#N/A		36271.3	1	22740.2	1	#N/A		310.176	5	8.07232	14	#N/A
101284	50531	2-oxoglutarate dehydrogenase E1 component [KO:K00164] [EC:1.2.4.2]	2.87816	17	23302	3	14001.3	3	14.435	1	17382.1	3	9357.81	3	13.8414	2	109.346	18	4.36188	18	14.3321	1
141570	121826	glutathione synthetase ATP-binding domain-like protein [KO:K01648] [EC:2.3.3.8]	2.6465	18	17536.1	4	12844.4	4	13.6869	6	11163.1	4	7143.75	4	13.0719	6	374.824	4	29.571	4	13.4958	6
123747	22707	succinate dehydrogenase cytochrome b small subunit [KO:K00237]	1.91684	19	3493.68	15	2102.98	18	12.1466	13	3532.99	14	2080.89	16	11.8384	10	252.773	7	3.16905	20	12.8139	8
93406	2223	succinate-CoA ligase [KO:K01899] [EC:6.2.1.4 6.2.1.5]	1.64713	20	56.0348	22	60.4115	22	8.78748	15	109.394	22	123.075	21	8.84063	16	8.39877	21	3.13061	21	10.8252	15
11095/24912	122296	citrate synthase [KO:K01647] [EC:2.3.3.1]	1.16833	21	12475.4	6	12107.3	5	13.4999	7	5710.63	7	4752.65	7	12.3499	8	-		2.47807	22	12.7932	9
135123	103451	succinyl-CoA synthetase beta chain [KO:K01900] [EC:6.2.1.4 6.2.1.5]	0.686844	22	72.3353	21	65.0507	21	7.93708	16	168.549	21	118.525	22	9.40953	15	3.69069	22	3.19402	19	10.1811	16
Glyoxylate shunt
24878	123274/60418/61910/65142/78683	aldehyde dehydrogenase [KO:K00128] [EC:1.2.1.3]	#N/A		#N/A		#N/A		#N/A		#N/A		#N/A		#N/A		349.453	3	#N/A		#N/A
102498	123274/60418/61910/65142/78683	aldehyde dehydrogenase [KO:K00128] [EC:1.2.1.3]	#N/A		#N/A		#N/A		#N/A		#N/A		#N/A		#N/A		175.014	8	#N/A		#N/A
35855	123274/60418/61910/65142/78683	aldehyde dehydrogenase [KO:K00128] [EC:1.2.1.3]	#N/A		#N/A		#N/A		#N/A		#N/A		#N/A		#N/A		6.74322	19	#N/A		#N/A
77442	123274/60418/61910/65142/78683	aldehyde dehydrogenase [KO:K00128] [EC:1.2.1.3]	#N/A		#N/A		#N/A		#N/A		#N/A		#N/A		#N/A		0.249963	20	#N/A		#N/A
141194	121534	putative pyruvate decarboxylase [KO:K01568] [EC:4.1.1.1]	3.46932	11	160141	1	132036	1	14.2763	3	56020.6	1	40017.4	1	13.068	9	1101.9	1	4.7339	12	12.5626	11
92198	124115	phosphoenolpyruvate carboxykinase [KO:K01610] [EC:4.1.1.49]	0.0134125	20	3637.64	11	542.381	14	9.72003	15	16279.2	2	10697	2	13.536	6	25.9934	16	13.4053	8	13.2632	8
94039	73774	acetyl-coenzyme A synthetase [KO:K01895] [EC:6.2.1.1]	1.19035	13	11399.7	4	6262.48	4	13.8281	6	15164.2	3	10361.1	3	14.2276	3	278.06	4	2.13177	18	14.6955	2
102498/24878/35855/77442	78683	aldehyde dehydrogenase [KO:K00128] [EC:1.2.1.3]	7.93664	6	7119.25	5	2746.84	9	14.1565	5	14372.9	4	9687.8	4	14.852	2	#N/A		11.7227	9	14.9652	1
99242	21716	acetate kinase [EC:2.7.2.1]	0.639028	16	12246	3	6915.32	3	12.5893	8	13732.1	5	8043.61	5	11.7423	12	174.684	9	1.42061	19	12.2817	13
25052	21758	isocitrate lyase and phosphorylmutase [KO:K01637] [EC:4.1.3.1]	10.1289	4	2992.26	12	710.367	12	12.0054	9	8378.19	6	6639.45	7	14.8616	1	121.252	12	23.9209	5	14.6756	3
138994	123729	malate dehydrogenase [KO:K00026] [EC:1.1.1.37]	5.87385	9	16545.7	2	12027.1	2	14.1904	4	6303.61	7	3969.84	9	13.4049	8	264.383	5	26.9609	4	13.8583	6
82415	79271	malate synthase [KO:K01638] [EC:2.3.3.9]	0.0494252	19	1644.58	14	686.374	13	11.3624	13	5531.32	8	4288.51	8	13.8054	5	37.189	14	53.0169	2	14.0411	5
39524	4009	malate dehydrogenase [KO:K00026] [EC:1.1.1.37]	32.572	2	4035.44	8	5871.73	5	14.3689	2	4749.94	9	6719.37	6	14.1014	4	566.322	2	31.9497	3	14.1997	4
140781	76744	Thiamin diphosphate-binding protein [KO:K00162] [EC:1.2.4.1]	0.938315	15	5330.22	6	3583.76	8	#N/A		3021.58	10	1827.2	13	#N/A		190.507	6	3.61499	16	#N/A
67476	44038	dihydrolipoamide acetyltransferase component [KO:K00627] [EC:2.3.1.12]	3.70266	10	4987.51	7	3700.76	7	#N/A		2982.78	11	1944.37	11	#N/A		159.516	11	7.65184	10	#N/A
101508	122987	hypothetical protein [KO:K00161] [EC:1.2.4.1]	53.4643	1	3866.84	9	3701.01	6	14.7002	1	2641.93	12	2220.73	10	13.4962	7	165.743	10	85.2815	1	13.8579	7
102498/24878/35855/77442	123274	aldehyde dehydrogenase [KO:K00128] [EC:1.2.1.3]	0.956478	14	198.431	16	35.7769	19	10.2109	14	2067.54	13	1883.3	12	12.8484	10	#N/A		4.28733	13	13.0665	9
95749	75934	dihydrolipoamide acetyltransferase [EC:2.3.1.12]	16.2384	3	2423.47	13	1671.85	11	13.0774	7	1843.45	14	1146.35	14	12.0192	11	99.9022	13	20.3522	6	12.8656	10
132696	66541	isocitrate lyase [KO:K01637] [EC:4.1.3.1]	7.24543	7	3802.89	10	2356.63	10	11.7826	10	1414.71	15	814.625	15	10.4677	15	30.088	15	3.74487	15	12.1746	15
102498/24878/35855/77442	65142	aldehyde dehydrogenase [KO:K00128] [EC:1.2.1.3]	5.98223	8	382.904	15	251.439	15	11.7762	11	841.903	16	545.03	16	9.06802	17	#N/A		4.02828	14	10.8819	16
89424	69081	glycolate oxidase [EC:1.1.2.3]	0.245072	17	82.9689	19	35.6605	20	9.03144	16	494.728	17	334.152	17	10.5013	14	22.4159	18	5.93213	11	12.47	12
86458	110170	hypothetical protein [KO:K00015] [EC:1.1.1.26]	0.148898	18	161.208	18	137.892	16	11.4611	12	283.83	18	281.179	18	11.3604	13	176.675	7	1.06951	20	12.2716	14
102498/24878/35855/77442	61910	aldehyde dehydrogenase [KO:K00128] [EC:1.2.1.3]	1.96267	12	165.632	17	103.584	17	9.01587	17	90.195	19	56.5559	19	9.34229	16	#N/A		3.3112	17	8.99796	17
71238	57535	acylphosphatase	9.36591	5	41.7131	20	42.8035	18	#N/A		46.9494	20	46.2473	20	#N/A		24.3833	17	19.2329	7	#N/A
76031	59267	pyruvate decarboxylase [KO:K01568] [EC:4.1.1.1]	0	22	14.1531	21	9.57633	21	4.94678	18	25.0249	21	14.8896	21	6.97517	18	0.19702	21	0	22	8.26517	18
102498/24878/35855/77442	60418	aldehyde dehydrogenase [KO:K00128] [EC:1.2.1.3]	0	21	0	22	0	22	3.644	19	4.44571	22	2.82645	22	4.80541	19	#N/A		0.846873	21	5.34572	19
Glutamate pathway
87303	#N/A	4-aminobutyrate aminotransferase [KO:K13524] [EC:2.6.1.19 2.6.1.22]	#N/A		#N/A		#N/A		#N/A		#N/A		#N/A		#N/A		201.564	3	#N/A		#N/A
109514	#N/A	4-aminobutyrate aminotransferase [KO:K13524] [EC:2.6.1.19 2.6.1.22]	#N/A		#N/A		#N/A		#N/A		#N/A		#N/A		#N/A		12.262	9	#N/A		#N/A
101940	122811	glutamine synthase [KO:K01915] [EC:6.3.1.2]	165.629	1	13554.5	3	12479.6	1	14.0457	1	14478.2	3	12281.8	2	13.6482	2	1515.79	1	43.7002	1	14.0936	1
33831	120943	glutamate dehydrogenase [EC:1.4.1.2]	27.1582	2	13594.1	2	4759.14	3	11.8518	5	45889	1	28090.1	1	13.7598	1	414.395	2	13.5388	5	13.8884	2
109920	121664	PLP-dependent transferase [KO:K01580] [EC:4.1.1.15]	10.1267	3	1576.81	5	1572.18	5	10.6055	6	578.887	9	488.665	9	7.66141	10	5.44023	12	8.0629	9	8.54325	10
24904	122287	glutamate synthase [KO:K00264] [EC:1.4.1.14]	7.83231	4	16112.8	1	9822.42	2	12.8537	3	17594.9	2	9720.54	3	12.0007	5	54.7904	5	16.0394	2	12.7856	4
93755	73536	glutamate dehydrogenase (NADP+) [EC:1.4.1.4]	7.33041	5	641.959	9	640.536	8	13.1459	2	1049.96	8	824.728	7	9.46249	9	63.0484	4	13.9604	4	11.581	7
9786	22741	succinate semialdehyde dehydrogenase [KO:K00135] [EC:1.2.1.16 1.2.1.79 1.2.1.20]	6.94542	6	1454.18	7	1098.12	6	9.4966	9	1944.87	5	1446.83	5	10.1913	7	22.8824	7	11.0607	7	11.644	6
102468	80627	glutamine synthetase/guanido kinase [KO:K01915] [EC:6.3.1.2]	6.80245	7	1526.88	6	917.396	7	10.5306	7	1814.73	6	1106.48	6	9.7014	8	11.0646	10	14.8373	3	11.0028	9
99110	122350	glutamate decarboxylase [KO:K01580] [EC:4.1.1.15]	3.82732	8	5086.53	4	3992.05	4	12.6677	4	1059.38	7	794.925	8	12.4291	4	25.5108	6	12.2218	6	11.7734	5
103596	81778	glutaminase GtaA	1.89249	9	1070.44	8	402.21	9	10.2805	8	5387.64	4	4675.06	4	13.2912	3	14.811	8	4.67505	10	13.4822	3
92474	70383	putative succinate-semialdehyde dehydrogenase [KO:K00135] [EC:1.2.1.16 1.2.1.79 1.2.1.20]	0.753869	10	179.806	10	65.652	10	8.96717	10	508.699	10	301.517	10	11.2833	6	7.8651	11	10.7254	8	11.2769	8
Pentose Phosphate pathway
110941	120635/2211	transketolase [KO:K00615] [EC:2.2.1.1]	#N/A		#N/A		#N/A		#N/A		#N/A		#N/A		#N/A		318.39	3	#N/A		#N/A
136351	#N/A	transaldolase [KO:K00616] [EC:2.2.1.2]	#N/A		#N/A		#N/A		#N/A		#N/A		#N/A		#N/A		21.888	11	#N/A		#N/A
131902	120635/2211	dihydroxyacetone synthase [EC:2.2.1.3]	#N/A		#N/A		#N/A		#N/A		#N/A		#N/A		#N/A		1.73875	15	#N/A		#N/A
107747	72685	6-phosphogluconate dehydrogenase [KO:K00033] [EC:1.1.1.44 1.1.1.343]	133.075	1	34456.4	1	29605.2	1	#N/A		11678.5	1	8739.23	1	#N/A		398.419	1	74.1184	1	#N/A
26280	81271	D-xylulose reductase [EC:1.1.1.9]	27.6578	2	879.561	9	516.465	10	9.66497	9	2113.46	6	1206.84	7	10.4586	10	63.8026	8	29.554	4	12.5109	8
136611	76784	sorbitol dehydrogenase [KO:K00008] [EC:1.1.1.14]	22.5534	3	1035.25	8	975.31	8	11.7051	7	1284.98	9	1295.18	5	12.0237	7	37.6148	9	15.7646	6	12.8078	5
94199	73903	putative 6-phosphogluconolactonase [KO:K01057] [EC:3.1.1.31]	22.214	4	1797.21	6	970.536	9	12.5466	6	2271.34	5	1238.46	6	11.9613	8	94.2432	6	34.9765	3	12.6175	7
95167	120267	ribose 5-phosphate isomerase [KO:K01807] [EC:5.3.1.6]	21.0537	5	3340.78	5	2729.13	5	12.8066	5	1534.05	7	1117.81	8	12.1103	6	76.9271	7	35.1667	2	12.7447	6
110941/131902	120635	transketolase [KO:K00615] [EC:2.2.1.1]	17.8772	6	25283.9	2	19876.1	2	13.6486	2	10786	2	7342.22	2	13.5309	2	#N/A		28.5373	5	13.808	1
127630	56631	ribulose-phosphate 3-epimerase [KO:K01783] [EC:5.1.3.1]	15.3679	7	657.312	10	1206.2	7	13.1084	4	416.419	11	721.552	10	12.5669	4	162.864	4	9.9826	8	12.8937	3
101392	123026	transaldolase [KO:K00616] [EC:2.2.1.2]	5.43417	8	8975.71	4	10164.9	4	13.1931	3	3559.15	4	3368.66	4	12.519	5	347.822	2	10.9106	7	12.8456	4
99296	75769	glucose-6-phosphate 1-dehydrogenase [KO:K00036] [EC:1.1.1.49 1.1.1.363]	1.43189	9	14228.3	3	11694.8	3	14.283	1	5023.13	3	3557.88	3	13.6368	1	137.588	5	4.11982	9	13.6356	2
26187	123288	xylulokinase [EC:2.7.1.17]	0.975159	10	1550.58	7	1224.54	6	#N/A		1360.31	8	941.4	9	#N/A		36.5444	10	0.672885	14	#N/A
85666	4744	aldolase [KO:K00616] [EC:2.2.1.2]	0.360827	11	154.726	12	156.827	12	11.6097	8	224.647	12	290.409	12	12.6558	3	11.9806	13	2.25015	10	12.5029	9
38814	68585	hypothetical protein [KO:K01808] [EC:5.3.1.6]	0.106993	12	1.74797	15	1.98897	15	3.76493	13	0.689954	15	0.748728	15	4.80164	13	13.6077	12	0	15	7.98644	13
10353	53526	L-arabinitol 4-dehydrogenase [EC:1.1.1.12]	0.103357	13	28.0224	13	19.1932	13	5.59299	11	40.9391	14	28.3007	14	7.86657	12	1.13745	16	0.707145	13	8.28115	12
110941/131902	2211	transketolase [KO:K00615] [EC:2.2.1.1]	0.0491209	14	8.68163	14	4.97243	14	4.36097	12	82.2546	13	44.7184	13	8.13655	11	#N/A		1.45249	12	10.1348	11
123870	49753	L-arabinitol 4-dehydrogenase [EC:1.1.1.12]	0.0286227	15	311.358	11	198.39	11	7.91808	10	888.591	10	543.541	11	11.048	9	5.76624	14	1.88513	11	12.1768	10
Galactose metabolism
24685	77602	trehalose 6-phosphate synthase [EC:2.4.1.15 2.4.1.347]	1.63797	9	6114.19	4	4019.12	4	14.0504	1	4326.37	4	2477.85	6	14.0518	1	107.96	7	2.83985	11	13.31	5
107609	21836	phosphoglucomutase 2 [KO:K01835] [EC:5.4.2.2]	3.47461	6	7088	2	5732.46	3	13.9733	2	3795.34	7	2643.98	4	13.9605	2	266.514	1	12.5819	3	13.0796	6
24672	121661	putative aldose-1-epimerase [KO:K01785] [EC:5.1.3.3]	2.25557	8	488.826	12	225.382	11	12.3111	9	2163.86	9	1104.99	9	13.5156	3	32.8746	10	8.45547	5	13.9873	1
93899	73665	hexokinase [KO:K00844] [EC:2.7.1.1]	0.035153	13	6284.35	3	6112.36	2	13.8929	3	4364.43	3	3866.82	2	13.4201	4	110.393	6	4.06889	9	13.4172	3
72420	75295	trehalose 6-phosphate synthase complex regulatory subunit	9.5477	3	11124.5	1	6645.91	1	12.414	8	13528.6	1	7908.93	1	13.3449	5	118.052	5	8.08183	6	13.3335	4
67350	48707	trehalose 6-phosphate synthase/phosphatase [EC:2.4.1.15 3.1.3.12]	0.894948	10	5934.18	5	3708.32	5	13.3844	4	5897.7	2	3530.22	3	12.906	6	140.16	3	31.1667	2	13.5417	2
139615	43664	UTP-glucose-1-phosphate uridylyltransferase [KO:K00963] [EC:2.7.7.9]	3.06891	7	3561.12	7	2649.24	7	12.4542	7	3805.81	5	2587.37	5	12.545	7	160.26	2	2.93433	10	13.0599	7
137982	79955	UDP-glucose 4-epimerase Gal10 [KO:K01784] [EC:5.1.3.2]	94.1366	1	4270.13	6	3648.46	6	12.5242	5	3018.88	8	2392.84	8	11.6172	8	123.178	4	89.1016	1	11.8636	10
142102	80231	glucokinase [KO:K00844] [EC:2.7.1.1]	0.717174	11	2983.27	8	1839.09	8	12.5154	6	3802.52	6	2449.15	7	11.2062	9	70.2484	8	1.27281	12	12.71	9
114842	111074	galactose-1-phosphate uridylyltransferase [KO:K00965] [EC:2.7.7.12]	11.5056	2	1121.1	10	999.641	10	12.2227	10	460.695	12	334.791	12	11.0895	10	14.0695	12	9.85567	4	10.3196	12
141958	79677	hexokinase-1 [KO:K00844] [EC:2.7.1.1]	6.20965	4	562.117	11	193.911	12	9.73117	12	623.252	11	435.742	11	10.976	11	51.9336	9	5.98385	8	12.969	8
68432	74122	galactokinase [KO:K00849] [EC:2.7.1.6]	4.71848	5	2108.29	9	1123.45	9	11.4897	11	1643.85	10	902.515	10	8.9815	12	18.71	11	7.10625	7	10.6095	11
7224	73134	trehalose 6-phosphate synthase/phosphatase [EC:2.4.1.15 3.1.3.12]	0.128862	12	4.79555	13	2.3575	13	5.04899	13	4.73744	13	3.36963	13	5.87803	13	5.17982	13	0.751606	13	5.58015	13
Fructose and mannose metabolism
136611	76784	sorbitol dehydrogenase [KO:K00008] [EC:1.1.1.14]	22.5534	1	1035.25	3	975.31	3	11.7051	3	1284.98	3	1295.18	3	12.0237	3	37.6148	3	15.7646	1	12.8078	2
121678	74194	L-xylulose reductase [KO:K17742] [EC:1.1.1.289]	3.1153	2	18194.1	1	14392.1	1	11.8595	2	7656.33	2	5434.73	2	13.0158	2	50.522	2	7.57188	3	11.9047	4
125145	52267	hypothetical protein [KO:K00009] [EC:1.1.1.17]	2.51863	3	3603.06	2	1831.84	2	14.274	1	22702.5	1	14635.8	1	13.0547	1	57.0679	1	9.14974	2	13.9923	1
10353	53526	L-arabinitol 4-dehydrogenase [EC:1.1.1.12]	0.103357	4	28.0224	5	19.1932	5	5.59299	5	40.9391	5	28.3007	5	7.86657	5	1.13745	5	0.707145	5	8.28115	5
123870	49753	L-arabinitol 4-dehydrogenase [EC:1.1.1.12]	0.0286227	5	311.358	4	198.39	4	7.91808	4	888.591	4	543.541	4	11.048	4	5.76624	4	1.88513	4	12.1768	3
Oxidative phosphorylation
140492	21606	hypothetical protein [KO:K03964]	2.54996	22	801.884	17	1105.54	15	#N/A		750.277	14	955.096	13	#N/A		383.149	1	4.32663	22	#N/A
10783	5048	NADH:ubiquinone oxidoreductase 11.5kD subunit [KO:K03938]	57.1911	5	361.893	18	707.725	22	#N/A		242.786	19	457.52	22	#N/A		291.357	2	49.0769	5	#N/A
105673	43884	NADH:ubiquinone oxidoreductase 18.4kD subunit [KO:K03939]	3.08587	20	1081.27	15	1088.67	16	13.0034	11	679.359	16	668.746	16	12.7611	8	282.398	3	5.2983	18	13.2557	5
133734	111502	hypothetical protein [KO:K03963]	107.558	3	318.41	19	984.411	19	#N/A		157.557	22	407.917	23	#N/A		280.721	4	75.3577	3	#N/A
59449	34327	hypothetical protein [KO:K03959]	100.606	4	261.763	23	1023.1	17	12.5419	13	133.549	23	558.177	19	11.5585	15	271.051	5	96.8619	2	12.4553	15
32521	55088	hypothetical protein [KO:K03937]	8.3808	14	2149.89	10	1723.03	11	13.8571	3	1448.24	10	1088.97	11	13.2096	7	263.224	6	10.077	15	13.865	2
123747	22707	succinate dehydrogenase cytochrome b small subunit [KO:K00237]	1.91684	24	3493.68	8	2102.98	10	12.1466	16	3532.99	7	2080.89	8	11.8384	13	252.773	7	3.16905	23	12.8139	9
77010	60089	hypothetical protein [KO:K00236]	12.2089	13	1684.91	11	997.857	18	#N/A		1396.77	11	814.068	14	#N/A		247.077	8	15.8787	9	#N/A
123207	47510	NADH dehydrogenase 1 beta subcomplex subunit 9 [KO:K03965]	156.232	2	74.3793	25	799.654	20	#N/A		39.23	25	527.582	20	#N/A		218.984	9	46.3679	8	#N/A
139533	52847	NADH-ubiquinone oxidoreductase 29.9 kDa subunit [KO:K03949]	12.6738	11	4292.6	7	3174.71	8	13.4562	8	2324.67	8	1630.24	10	13.638	3	207.138	10	13.861	11	13.2746	4
11627	111033	NADH dehydrogenase, alpha subcomplex, subunit 8 [KO:K03952]	5.72562	17	282.951	21	589.981	24	13.1963	10	270.976	18	564.817	18	12.3218	11	204.953	11	5.05979	20	12.6411	13
123959	22816	F420H2 dehydrogenase [KO:K03936] [EC:7.1.1.2]	12.5261	12	7316.42	4	5386.27	4	#N/A		3566.16	6	2259.03	6	#N/A		200.533	12	14.473	10	#N/A
125909	73846	NADH-ubiquinone oxidoreductase B14 subunit [KO:K03950]	41.9215	8	80.9188	24	704.677	23	12.5355	14	43.0264	24	390.098	24	11.711	14	187.213	13	62.2475	4	12.8086	11
105855	44041	NADH-quinone oxidoreductase [KO:K03934] [EC:7.1.1.2]	4.97349	18	15434.5	1	10230.8	2	12.9412	12	7932.9	1	4806.97	2	12.3538	10	181.769	14	13.7968	12	12.5836	14
68529	62389	hypothetical protein [KO:K11353]	49.6955	6	313.63	20	768.66	21	12.0188	17	220.573	20	512.987	21	11.0906	17	175.473	15	48.7793	6	12.1259	16
96029	76159	NADH dehydrogenase [KO:K03935] [EC:7.1.1.2]	0.122708	25	6199.4	5	4012.29	5	13.6895	6	3937.24	5	2375.29	4	12.7337	9	170.688	16	0.457991	25	13.2464	6
83693	65559	NADH-ubiquinone oxidoreductase 51 kDa subunit [KO:K03942] [EC:7.1.1.2]	168.424	1	15105.5	2	11031.1	1	14.3982	2	5073.93	3	3267.32	3	13.7496	2	155.444	17	97.7199	1	13.8251	3
106619	78482	acyl carrier protein [KO:K03955]	2.561	21	3383.24	9	3654.53	6	14.9517	1	2184.84	9	2221.47	7	14.6842	1	149.678	18	10.9127	14	14.1549	1
88178	5387	hypothetical protein [KO:K03943] [EC:7.1.1.2]	2.24359	23	1321.59	13	1291.04	13	#N/A		804.519	13	708.797	15	#N/A		142.751	19	2.75998	24	#N/A
126622	62219	NADH-ubiquinone oxidoreductase 23 kDa subunit mitochondrial precursor [KO:K03941] [EC:7.1.1.2]	16.0738	10	1186.39	14	1697.55	12	13.7347	5	741.651	15	1016.96	12	13.5663	5	134.793	20	12.4268	13	13.2394	7
72259	58201	NADH-quinone oxidoreductase [KO:K03940] [EC:7.1.1.2]	8.25168	15	1062.41	16	1201.54	14	13.5534	7	647.54	17	666.156	17	13.4379	6	121.313	21	8.25482	17	13.1462	8
26050	123198	succinate dehydrogenase iron-sulfur protein precursor [KO:K00235] [EC:1.3.5.1]	37.6622	9	5764.38	6	3208.17	7	#N/A		4478.11	4	2337.69	5	#N/A		118.958	22	8.57445	16	#N/A
97069	121019	succinate dehydrogenase [KO:K00234] [EC:1.3.5.1]	3.24753	19	8030.82	3	6211.58	3	12.3892	15	6793.8	2	4995.94	1	11.4698	16	118.625	23	4.93538	21	12.0824	17
55399	65717	NADH:ubiquinone oxidoreductase 10.5kD subunit [KO:K03946]	6.79472	16	271.137	22	523.234	25	13.7757	4	176.412	21	311.209	25	13.6331	4	112.2	24	5.10371	19	12.7071	12
98648	77353	NAD(P)-binding protein [KO:K03953]	43.0137	7	1611.3	12	2569.73	9	13.2304	9	1234.44	12	1772.14	9	12.0144	12	111.461	25	46.6065	7	12.8099	10

## Sheet: A. niger
Table S7. Transcript level of genes identified in the transcriptomics studies of A. niger previously reported. The highest and lowest expressed genes of each metabolic pathway are marked in darker and brighter yellow, respectively. Only genes of interest were shown, and for this reason, the entire metabolic pathways are not depicted. Genes not found in the transcriptomes are marked (#N/A).
		Pullan et al., 2014 (RNA-Seq)		van Munster et al., 2014 (RNA-Seq)		Delmas et al., 2012 (RNA-Seq)		Gruben et al., 2017 (Microarray)		Prof. Dr. Marcel Gutiérrez-Correa (2016) (Microarray)		Gruben et al., 2017 (Microarray)		Borin et al., 2017 (RNA-Seq)		van Munster et al., 2014 (RNA-Seq)		Delmas et al., 2012 (RNA-Seq)		Pullan et al., 2014 (RNA-Seq)
		strain A. niger N402		strain A. niger N402		strain A. niger N402		strain A. niger N402		A. niger		strain A. niger N402		strain A. niger N402		strain A. niger N402		strain A. niger N402		strain A. niger N402
		RPKM		RPKM		RPKM		Log2 normalized signal		Log2 normalized signal		Log2 normalized signal		RPKM		RPKM		RPKM		RPKM
		1% Glucose 48h		1% Glucose 48h		1% Glucose 48h		1% Cellulose 2h		1% Lactose 72h		25 mM (0.45%) Galactose 2h		0.5% SEB 24h		1% Wheat straw 24h		1% Wheat straw 24h		1% Willow 24h
Asp ID	Functional annotation	Mean	Ranking	Mean	Ranking	Mean	Ranking	Mean	Ranking	Mean	Ranking	Mean	Ranking	Mean	Ranking	Mean	Ranking	Mean	Ranking	Mean	Ranking
Glycolysis/gluconeogenesis
An16g01830	glyceraldehyde-3-phosphate dehydrogenase [KO:K00134] [EC:1.2.1.12]	23.7497	1	18.2554	1	46.2089	1	12.291	2	6.66938	1	13.0821	1	1371.29	1	5.26217	4	14.4374	4	4.41287	3
An18g06250	enolase [KO:K01689] [EC:4.2.1.11]	16.5371	2	8.64544	7	22.1518	6	12.0812	3	4.27535	3	12.7731	2	445.547	3	5.14455	5	13.9334	5	3.82438	5
An02g07470	fructose-bisphosphate aldolase [KO:K01624] [EC:4.1.2.13]	14.5276	3	9.07428	5	24.0845	4	11.86	4	5.50161	2	12.2427	3	446.197	2	13.3464	2	38.0201	2	6.75963	1
An14g04920	triosephosphate isomerase [KO:K01803] [EC:5.3.1.1]	10.9802	5	12.1582	2	28.5543	2	12.3012	1	3.98218	5	11.7979	4	196.848	8	16.1743	1	42.6094	1	5.63144	2
An07g08990	pyruvate kinase [KO:K00873] [EC:2.7.1.40]	8.39392	6	3.26894	9	7.74342	9	9.62184	8	1.44815	10	11.454	5	291.948	4	3.14087	7	8.51923	7	2.10369	6
An08g02260	phosphoglycerate kinase [KO:K00927] [EC:2.7.2.3]	11.5749	4	9.96865	4	24.0296	5	10.7752	5	3.98803	4	10.8402	6	208.458	7	3.11881	8	8.36941	8	1.61131	8
An16g05420	glucose-6-phosphate isomerase [KO:K01810] [EC:5.3.1.9]	5.16225	8	4.83671	8	11.9157	8	10.4097	6	3.67134	7	10.6826	7	283.316	5	3.5476	6	9.04972	6	1.78283	7
An02g14380	hexokinase [KO:K00844] [EC:2.7.1.1]	1.88072	11	1.17699	12	2.85015	12	9.07101	10	0.854826	11	9.56301	8	72.3688	13	0.901255	12	2.61825	13	0.560733	12
An16g02990	phosphoglycerate mutase, 2,3-bisphosphoglycerate-independent [KO:K15633] [EC:5.4.2.12]	4.56887	9	1.85333	10	4.50925	10	8.92837	11	3.43043	8	9.40267	9	259.011	6	1.25973	11	3.15059	12	1.26018	10
An18g01670	6-phosphofructokinase [KO:K00850] [EC:2.7.1.11]	1.75651	12	8.78725	6	21.4057	7	10.2425	7	3.2043	9	9.37728	10	88.4733	10	1.5285	10	4.16991	10	0.916309	11
An12g08610	glucokinase [KO:K00844] [EC:2.7.1.1]	2.08975	10	1.28591	11	3.06691	11	9.24919	9	3.81598	6	9.14432	11	74.2144	12	1.63004	9	4.28256	9	1.33337	9
An02g02920	triosephosphate isomerase [KO:K01803] [EC:5.3.1.1]	5.8494	7	11.5871	3	27.4952	3	8.04649	12	-0.24457	13	8.48218	12	74.7327	11	8.94162	3	22.9246	3	3.87335	4
An14g04410	fructose-bisphosphate aldolase [KO:K01624] [EC:4.1.2.13]	0	17	0	17	0.104764	14	4.71168	15	-5.12407	17	4.78302	13	8.03003	14	0	17	3.35593	11	0	17
An13g00510	hexokinase-1 [KO:K00844] [EC:2.7.1.1]	0.259464	13	0.200559	13	0.467276	13	5.17263	14	0.0492499	12	4.49063	14	121.345	9	0.719216	13	1.86095	14	0.349059	13
An05g02040	fructose-bisphosphate aldolase [KO:K01624] [EC:4.1.2.13]	0	16	0	14	0	15	5.62038	13	-4.79477	15	4.03787	15	1.2117	15	0.305097	14	0.792538	15	0.129923	14
An06g00380	hexokinase [KO:K00844] [EC:2.7.1.1]	0.0214917	14	0	15	0	16	4.13471	16	-4.88476	16	3.95104	16	0.0814934	16	0.00876083	15	0.0209544	16	0	15
An16g00110	fructose-bisphosphate aldolase [KO:K01624] [EC:4.1.2.13]	0	15	0	16	#N/A		3.4264	17	-2.68489	14	3.57122	17	0.0146874	17	0	16	#N/A		0	16
Glycerophospholipid and glycerolipid metabolism
An08g00210	glycerol-3-phosphate dehydrogenase [KO:K00111] [EC:1.1.5.3]	3.21641	1	2.94164	1	6.94076	1	10.4989	1	3.26984	1	11.0606	3	79.712	3	1.44676	3	4.02119	3	0.895996	3
An01g06110	glycerol-3-phosphate dehydrogenase [NAD+] [KO:K00006] [EC:1.1.1.8]	0.598883	4	0.280558	5	0.67196	5	6.68253	5	1.91738	2	6.87019	4	43.7677	4	0.244127	5	0.678037	5	0.207918	4
An04g04890	glycerol kinase [KO:K00864] [EC:2.7.1.30]	1.96188	2	1.30545	2	3.18767	2	10.2936	3	1.78886	3	11.1003	2	175.365	2	6.7239	1	17.6332	1	1.64857	1
An08g02530	glycerol-3-phosphate phosphatase (GppA) [KO:K06116] [EC:3.1.3.21]	0.899402	3	0.955043	4	2.34953	4	7.02924	4	1.18362	4	6.20423	5	29.5671	5	1.07545	4	2.92063	4	0.182147	5
An06g00850	2-deoxyglucose-6-phosphate phosphatase [KO:K06116] [EC:3.1.3.21]	0.296069	6	0.0832195	7	0.188444	7	4.66514	6	-0.115779	5	4.97949	6	0.777295	7	0.0241377	7	0.0825803	7	0	8
An15g07390	glycerol-3-phosphate dehydrogenase [NAD+] [KO:K00006] [EC:1.1.1.8]	0.171934	7	0.0886004	6	0.200804	6	4.00258	8	-0.451961	6	3.86614	8	4.91041	6	0.0700866	6	0.223903	6	0.164151	6
An14g06500	dihydroxyacetone kinase (DakA) [KO:K00863] [EC:2.7.1.28 2.7.1.29 4.6.1.15]	0.496937	5	1.13325	3	3.13149	3	10.3335	2	-0.485651	7	11.8763	1	537.128	1	3.20672	2	8.86049	2	1.42414	2
An04g10070	protein GCY [KO:K18097] [EC:1.1.1.156]	0	8	0	8	#N/A		4.42887	7	-4.35588	8	4.30054	7	0.0115497	8	0	8	#N/A		0	7
TCA cycle
An08g02975	Succinyl-CoA synthetase-like	#N/A		#N/A		#N/A		#N/A		#N/A		#N/A		4.73803	22	#N/A		#N/A		#N/A
An15g00070	malate dehydrogenase [KO:K00026] [EC:1.1.1.37]	37.752	1	71.7859	1	164.621	1	11.4334	1	4.90751	2	11.3304	3	442.547	2	35.4408	1	87.9517	1	11.5039	1
An15g01920	citrate synthase [KO:K01647] [EC:2.3.3.1]	3.35599	9	2.49282	7	6.17798	8	10.9786	2	3.81727	9	9.96742	11	236.615	9	3.29066	3	8.84772	3	1.02342	6
An07g03170	cytochrome B-560 subunit of succinate dehydrogenase [KO:K00236]	0.113258	20	0.0530579	22	0.121471	22	10.7433	3	3.95484	7	10.5116	7	217.166	10	0.307788	21	0.83568	21	0.0655342	21
An08g10530	aconitate hydratase [KO:K01681] [EC:4.2.1.3]	1.18013	14	1.00365	14	2.8541	14	10.6637	4	2.90836	13	11.5874	1	806.651	1	2.15369	4	5.70921	4	2.05645	4
An02g12770	succinate dehydrogenase [ubiquinone] flavoprotein subunit [KO:K00234] [EC:1.3.5.1]	0.423877	18	0.412039	17	1.07953	17	10.3182	5	4.36674	5	11.4418	2	236.651	8	0.833701	15	2.09354	16	1.06691	5
An01g13930	succinate dehydrogenase [ubiquinone] cytochrome b small subunit [KO:K00237]	0.119252	19	0.251397	19	0.570305	19	10.2738	6	-2.6236	22	10.4097	8	157.523	14	0.717021	18	2.04809	18	0.698651	12
An14g04400	hypothetical protein [KO:K00235] [EC:1.3.5.1]	0.0189097	22	0.0885861	20	0.220863	20	10.2665	7	4.63658	3	10.2555	9	320.108	4	0.31604	20	0.919254	20	0.098475	20
An11g11280	dihydrolipoyllysine-residue succinyltransferase component of 2-oxoglutarate dehydrogenase complex [KO:K00658] [EC:2.3.1.61]	10.7604	5	8.80979	4	20.4704	4	10.2025	8	4.40243	4	10.8401	5	142.884	15	3.60158	2	9.46175	2	2.23197	3
An12g07850	fumarate hydratase [KO:K01679] [EC:4.2.1.2]	3.40574	8	1.47453	12	3.48075	13	10.0369	9	3.04576	12	9.83496	13	115.741	17	1.4284	10	3.847	10	0.682971	13
An02g12430	isocitrate dehydrogenase [NADP] [KO:K00031] [EC:1.1.1.42]	11.9149	3	4.13433	5	9.62547	5	9.86698	10	-2.49319	21	11.1597	4	106.914	19	1.48909	9	3.97383	9	0.948208	7
An07g02160	malate dehydrogenase [KO:K00026] [EC:1.1.1.37]	4.0947	7	2.50056	6	6.2882	7	9.73213	11	5.17469	1	9.87722	12	294.928	5	1.35618	11	3.71165	11	0.53944	16
An08g05580	isocitrate dehydrogenase [NAD] subunit 2 [KO:K00030] [EC:1.1.1.41]	1.81832	12	2.47958	8	5.62858	9	9.67595	12	-0.956993	17	9.80389	14	104.879	20	0.719198	17	2.07428	17	0.10938	19
An18g06760	isocitrate dehydrogenase (NAD+) subunit [KO:K00030] [EC:1.1.1.41]	15.974	2	9.65537	3	22.9497	3	9.54761	13	1.98141	15	10.0398	10	134.136	16	2.02797	5	5.43235	5	0.778407	10
An14g00310	succinyl-CoA ligase [GDP-forming] subunit beta [KO:K01900] [EC:6.2.1.4 6.2.1.5]	6.3834	6	1.99592	10	5.35051	10	9.44024	14	3.71055	10	8.40279	17	160.698	13	1.71271	7	4.45692	8	2.94295	2
An09g06680	citrate synthase [KO:K01647] [EC:2.3.3.1]	10.7891	4	9.71638	2	23.4066	2	9.28995	15	3.99894	6	10.5903	6	419.321	3	1.88774	6	5.2605	6	0.780359	9
An04g04750	2-oxoglutarate dehydrogenase [KO:K00164] [EC:1.2.4.2]	1.79869	13	0.799262	16	1.91801	16	8.59802	16	3.86906	8	9.64984	15	187.109	12	0.706257	19	2.02703	19	0.723184	11
An07g06840	dihydrolipoyl dehydrogenase [KO:K00382] [EC:1.8.1.4]	2.08995	11	1.59328	11	4.14509	11	7.92163	17	-1.46793	19	8.79076	16	208.1	11	0.947189	14	2.75144	13	0.799943	8
An11g00530	ATP-citrate synthase subunit 2 [KO:K01648] [EC:2.3.3.8]	0.592168	16	0.842512	15	2.07181	15	7.7691	18	2.04008	14	6.66374	19	254.556	6	0.831453	16	2.41558	15	0.247465	18
An17g01670	succinyl-CoA ligase [GDP-forming] subunit alpha [KO:K01899] [EC:6.2.1.4 6.2.1.5]	2.1716	10	2.16182	9	6.45658	6	6.75886	19	0.249996	16	8.32035	18	113.228	18	0.995877	12	2.94476	12	0.622664	14
An11g00510	ATP-citrate synthase subunit 1 [KO:K01648] [EC:2.3.3.8]	0.686083	15	1.35451	13	4.06671	12	6.72656	20	3.13693	11	6.36687	21	250.162	7	1.61811	8	4.80693	7	0.586972	15
An11g07190	malate dehydrogenase [KO:K00026] [EC:1.1.1.37]	0	25	0.0104132	25	0.0468913	23	4.82499	21	-5.4116	26	4.80484	22	0.132796	26	0.00906104	26	0.0407087	26	0	25
An01g09940	citrate synthase [KO:K01647] [EC:2.3.3.1]	0.467639	17	0.29681	18	0.687908	18	4.63066	22	-1.2248	18	6.4805	20	31.2727	21	0.971581	13	2.49407	14	0.314232	17
An08g10920	citrate synthase [KO:K01647] [EC:2.3.3.1]	0	26	0.0145649	23	0.033345	25	4.30632	23	-5.19038	25	4.58729	23	0.416999	25	0.0380208	23	0.0909392	23	0	26
An16g05760	aconitate hydratase [KO:K01681] [EC:4.2.1.3]	0.0452745	21	0.0593872	21	0.153258	21	4.24576	24	-4.83359	23	4.15411	25	1.81057	24	0.0812044	22	0.244355	22	0.0471547	22
An02g07600	succinate dehydrogenase [ubiquinone] flavoprotein subunit [KO:K00234] [EC:1.3.5.1]	0.0118526	23	0.0111051	24	0.0377156	24	4.14654	25	-4.93384	24	4.57289	24	1.85594	23	0.0096631	25	0.0434136	25	0.0205747	23
An02g11040	aconitate hydratase [KO:K01681] [EC:4.2.1.3]	0	24	0.00927226	26	0.0313787	26	3.99535	26	-1.59582	20	4.01858	26	0.0252044	27	0.0201706	24	0.0651949	24	0	24
Glyoxylate shunt
An02g06820	pyruvate decarboxylase [KO:K01568] [EC:4.1.1.1]	55.0776	1	186.092	1	442.111	1	9.736	11	3.75155	6	8.98216	13	218.072	8	2.30962	8	6.11461	7	2.06895	7
An15g00070	malate dehydrogenase [KO:K00026] [EC:1.1.1.37]	37.752	2	71.7859	2	164.621	2	11.4334	5	4.90751	4	11.3304	6	442.547	4	35.4408	1	87.9517	1	11.5039	1
An01g09270	isocitrate lyase [KO:K01637] [EC:4.1.3.1]	11.7801	3	7.18995	4	16.8704	4	12.2768	3	2.18521	10	13.0573	2	420.25	5	6.72849	4	17.7791	4	3.20708	4
An16g07110	acetyl-CoA hydrolase [EC:3.1.2.1]	11.6507	4	9.82761	3	23.9329	3	12.2384	4	0.0064087	16	12.6011	3	77.2117	15	1.27212	12	3.74939	10	0.411305	13
An04g05620	acetate--CoA ligase [KO:K01895] [EC:6.2.1.1]	8.71206	5	3.44169	6	8.02269	6	12.8644	2	3.46302	7	13.3189	1	261.706	7	5.55865	5	14.5945	5	2.08726	6
An04g03400	aldehyde dehydrogenase [KO:K00128] [EC:1.2.1.3]	4.79467	6	4.41256	5	10.5333	5	10.0724	9	1.98594	12	8.73246	14	132.292	11	13.265	2	35.1704	2	4.32154	3
An09g01030	pyruvate decarboxylase [KO:K01568] [EC:4.1.1.1]	4.43308	7	2.81763	7	6.7605	7	10.2377	7	2.19855	9	9.30097	11	93.0793	13	2.66494	6	6.85148	6	1.14565	9
An07g02160	malate dehydrogenase [KO:K00026] [EC:1.1.1.37]	4.0947	8	2.50056	8	6.2882	8	9.73213	12	5.17469	3	9.87722	9	294.928	6	1.35618	10	3.71165	11	0.53944	12
An07g09530	pyruvate dehydrogenase E1 component subunit alpha [KO:K00161] [EC:1.2.4.1]	2.99363	9	2.36426	9	5.95963	9	8.35169	14	0.636642	14	9.26723	12	137.968	10	0.772145	15	2.10824	14	0.298919	15
An08g07290	aldehyde dehydrogenase [KO:K00128] [EC:1.2.1.3]	2.89511	10	2.26685	10	5.42315	10	12.8727	1	3.20616	8	11.8261	5	819.114	3	9.17377	3	23.1458	3	6.4706	2
An15g01860	malate synthase, glyoxysomal [KO:K01638] [EC:2.3.3.9]	2.24702	11	1.02803	13	2.39707	13	10.1659	8	5.30963	2	11.9421	4	836.006	2	1.33378	11	3.52948	12	0.307938	14
An07g02180	dihydrolipoyllysine-residue acetyltransferase component of pyruvate dehydrogenase complex [KO:K00627] [EC:2.3.1.12]	1.64341	12	1.55271	12	3.81642	12	10.2451	6	7.22856	1	10.3341	7	177.243	9	0.619249	16	1.70251	15	0.227742	18
An12g07630	isocitrate lyase [KO:K01637] [EC:4.1.3.1]	1.63589	13	1.91863	11	4.75529	11	9.01066	13	1.34675	13	7.3822	15	92.9908	14	1.66003	9	4.9022	9	0.543774	11
An11g04790	acylphosphatase [EC:3.6.1.7]	1.00497	14	0.329557	16	#N/A		5.05936	22	0.235801	15	4.99016	21	24.9479	17	0.819322	14	#N/A		1.17754	8
An01g00100	pyruvate dehydrogenase E1 component subunit beta [KO:K00162] [EC:1.2.4.1]	0.984881	15	0.619988	15	1.63374	15	7.98234	15	2.06235	11	9.37364	10	126.08	12	0.395201	18	1.12619	17	0.0801392	20
An02g06420	acetate kinase [EC:2.7.2.1]	0.959221	16	0.796244	14	1.84122	14	5.80865	19	-0.8781	20	6.40886	17	10.6513	20	0.0891786	21	0.304755	20	0.248304	17
An01g14530	(S)-2-hydroxy-acid oxidase [KO:K11517] [EC:1.1.3.15]	0.494711	17	0.0356549	23	0.080738	22	6.43076	17	-0.0666122	17	5.47664	19	24.2727	18	0.364544	19	0.936584	18	0.280749	16
An11g02550	phosphoenolpyruvate carboxykinase [ATP] [KO:K01610] [EC:4.1.1.49]	0.307768	18	0.188925	19	0.527851	17	10.04	10	4.34467	5	10.042	8	1254.14	1	2.43993	7	6.03826	8	2.16463	5
An08g10820	aldehyde dehydrogenase [KO:K00128] [EC:1.2.1.3]	0.146515	19	0.192185	18	0.48128	18	6.63843	16	-0.126847	18	6.48539	16	20.9468	19	0.441963	17	1.17642	16	0.941028	10
An10g00850	aldehyde dehydrogenase [KO:K00128] [EC:1.2.1.3]	0.0854522	20	0.233518	17	0.556985	16	5.98545	18	-0.146257	19	5.94243	18	31.8477	16	0.899865	13	2.42722	13	0.0865287	19
An11g04550	pyruvate dehydrogenase E1 component subunit alpha [KO:K00161] [EC:1.2.4.1]	0.0788426	21	0.0738707	21	0.1884	20	5.75751	20	-2.16405	21	5.11991	20	3.37993	21	0.241044	20	0.729091	19	0.0342154	21
An12g10140	(S)-2-hydroxy-acid oxidase [KO:K11517] [EC:1.1.3.15]	0.0395305	22	0.0833348	20	0.230871	19	4.02881	26	-4.82437	23	3.83038	27	0.192476	24	0.0322282	24	0.0913278	22	0	23
An04g08220	l-lactate dehydrogenase [KO:K00016] [EC:1.1.1.27]	0	23	0	26	0	25	5.15344	21	-5.12208	26	4.97282	22	0.105185	26	0	27	0	26	0	27
An11g07190	malate dehydrogenase [KO:K00026] [EC:1.1.1.37]	0	24	0.0104132	24	0.0468913	23	4.82499	23	-5.4116	27	4.80484	23	0.132796	25	0.00906104	25	0.0407087	24	0	25
An18g04130	aldehyde dehydrogenase [KO:K00128] [EC:1.2.1.3]	0	25	0.00693496	25	0.0158769	24	4.50377	24	-5.02624	25	4.2178	25	0.0901191	27	0.00603443	26	0.0144333	25	0	26
An01g01590	pyruvate decarboxylase [KO:K01568] [EC:4.1.1.1]	0	26	0.0387179	22	0.0876633	21	4.22195	25	-4.86634	24	4.24235	24	0.524519	22	0.0393053	22	0.113865	21	0	22
An13g03320	pyruvate decarboxylase [KO:K01568] [EC:4.1.1.1]	0	27	0	27	0	26	3.73353	27	-4.38759	22	3.84777	26	0.209973	23	0.032892	23	0.083849	23	0	24
Glutamate pathway
An04g00990	NADP-specific glutamate dehydrogenase [KO:K00262] [EC:1.4.1.4]	30.7395	1	31.2741	2	75.2422	2	10.4832	2	2.635	5	12.5103	1	69.573	6	8.24817	2	21.1086	2	1.73678	6
An08g08840	glutamate decarboxylase 1 [KO:K01580] [EC:4.1.1.15]	21.6487	2	51.7457	1	124.456	1	8.89727	5	4.92091	3	8.06583	7	324.392	3	2.14568	6	5.8316	6	2.65916	3
An02g14590	NAD-specific glutamate dehydrogenase [KO:K15371] [EC:1.4.1.2]	3.65746	3	1.02504	6	2.74914	6	7.97783	7	4.79909	4	9.48654	5	587.322	1	2.91121	5	8.18375	5	2.57855	4
An07g09920	glutamate synthase [NADPH] [KO:K00264] [EC:1.4.1.14]	3.56815	4	8.62736	3	20.547	3	11.1857	1	2.01433	6	11.3327	2	98.3395	5	3.15635	4	8.31325	4	3.81729	2
An02g13750	glutaminase GtaA	2.59551	5	0.924276	7	2.23725	7	6.39789	10	0.376099	7	7.34475	9	362.476	2	77.5794	1	193.714	1	35.3873	1
An02g06720	glutaminase	2.07077	6	3.47616	4	8.33018	4	9.98508	3	-0.842647	10	8.72815	6	52.475	8	3.31893	3	8.49159	3	1.87219	5
An17g00910	4-aminobutyrate aminotransferase [KO:K13524] [EC:2.6.1.19 2.6.1.22]	1.32834	7	2.46141	5	5.75868	5	8.83482	6	5.58003	2	11.2609	3	99.4455	4	0.355239	8	1.02992	8	0.139526	8
An15g01850	glutamine synthetase [KO:K01915] [EC:6.3.1.2]	0.98862	8	0.53026	9	1.26068	9	6.54474	9	-3.48818	13	6.89281	10	42.184	10	0.490606	7	1.24798	7	0.397943	7
An04g02610	succinate-semialdehyde dehydrogenase [NADP+] [KO:K00135] [EC:1.2.1.16 1.2.1.79 1.2.1.20]	0.615733	9	0.723958	8	1.66489	8	7.74345	8	5.67735	1	9.81864	4	50.8866	9	0.162409	9	0.45395	9	0.0943094	9
An15g04770	glutamate decarboxylase 1 [KO:K01580] [EC:4.1.1.15]	0.16756	10	0.176617	10	0.429377	10	5.42641	11	-3.00341	11	5.04419	13	9.30968	12	0.113839	11	0.377293	10	0.0484774	11
An02g06860	group II pyridoxal-5-phosphate decarboxylase [KO:K01580] [EC:4.1.1.15]	0.0764492	11	0.0358141	12	0.107679	12	5.40479	12	-3.2091	12	5.33617	11	4.52293	13	0.0259696	13	0.0712968	13	0.0552945	10
An14g01460	glutamine synthetase [KO:K01915] [EC:6.3.1.2]	0.0296684	12	0.173734	11	0.409301	11	4.99424	13	-5.22284	14	5.12372	12	62.4449	7	0.151174	10	0.372893	11	0.0257504	12
An11g07960	glutaminase	0	13	0	14	#N/A		9.28597	4	-0.379991	8	7.5747	8	23.5362	11	0	14	#N/A		0	13
An01g06310	glutaminase	0	14	0.0242221	13	0.0552122	13	3.7178	14	-0.443479	9	3.79675	14	2.64969	14	0.0632303	12	0.159121	12	0	14
Pentose phosphate pathway
An08g06570	transketolase [KO:K00615] [EC:2.2.1.1]	4.59595	5	4.02593	5	9.54901	5	12.0381	1	4.29693	2	12.2006	2	294.585	2	2.13012	11	6.05695	9	0.755908	11
An07g03850	transaldolase [KO:K00616] [EC:2.2.1.2]	2.80149	7	3.37346	6	8.20277	6	11.5208	2	5.19951	1	10.797	6	266.717	3	2.43679	8	6.65448	8	0.582197	13
An11g02040	6-phosphogluconate dehydrogenase, decarboxylating 1 [KO:K00033] [EC:1.1.1.44 1.1.1.343]	11.3814	3	9.46164	1	22.2226	1	11.4261	3	2.16349	4	10.9122	5	260.123	4	5.63898	2	15.3522	2	1.43524	8
An02g02930	ribose/galactose isomerase [KO:K01808] [EC:5.3.1.6]	20.2072	1	7.46762	3	17.8942	3	11.1884	4	3.8551	3	11.2334	4	621.918	1	2.18877	10	5.73853	11	4.76437	2
An02g12140	glucose-6-phosphate 1-dehydrogenase [KO:K00036] [EC:1.1.1.49 1.1.1.363]	19.9787	2	6.23757	4	15.124	4	11.0394	5	1.57841	8	11.2538	3	87.5726	9	3.7198	4	9.7777	4	3.59079	3
An12g00030	D-xylulose reductase [EC:1.1.1.9]	4.09376	6	8.95425	2	20.9859	2	10.2799	6	1.92079	6	9.64236	7	152.651	5	74.2485	1	190.287	1	29.1508	1
An01g05150	6-phosphogluconolactonase [KO:K01057] [EC:3.1.1.31]	5.96849	4	2.69094	7	6.57244	7	9.3429	7	2.07975	5	8.95264	8	138.513	6	1.85674	12	4.63941	12	2.27855	5
An11g00470	ribose 5-phosphate isomerase A [KO:K01807] [EC:5.3.1.6]	2.15743	8	1.27916	9	3.05559	9	8.9718	8	1.54765	9	7.96705	10	50.9723	10	1.33979	13	3.44142	13	0.409615	14
An09g03900	zinc-dependent alcohol dehydrogenase [KO:K00008] [EC:1.1.1.14]	0.123022	14	0.065865	18	0.205454	18	8.70352	9	-0.325814	14	7.22109	12	20.7203	15	0.51581	16	1.45616	16	0.0610146	17
An01g10920	L-arabinitol 4-dehydrogenase [EC:1.1.1.12]	0.331872	13	0.0950107	17	0.214915	16	8.56749	10	-2.26302	16	7.40537	11	100.409	7	3.05139	6	7.85109	6	1.40822	9
An14g03510	L-arabinitol 4-dehydrogenase [EC:1.1.1.12]	0.0919492	15	0.241222	12	0.644166	11	8.50666	11	-3.14717	17	7.07395	13	32.5584	11	2.43632	9	6.02079	10	0.973639	10
An09g03450	ribulose-phosphate 3-epimerase [KO:K01783] [EC:5.1.3.1]	0.902483	9	0.105696	14	0.268248	15	7.8215	12	0.042583	13	8.38436	9	23.4669	14	0.632303	15	1.82908	15	0.318217	15
An07g03140	xylulokinase [EC:2.7.1.17]	0.511152	11	0.273667	11	0.641319	12	7.0957	13	1.70681	7	6.78599	14	91.6928	8	2.90859	7	7.67576	7	2.96973	4
An16g01710	L-arabinitol 4-dehydrogenase [EC:1.1.1.12]	0.0596261	17	0.009311	19	0.0208515	19	7.06986	14	0.342235	10	13.3589	1	20.0875	16	1.15047	14	2.99934	14	0.655525	12
An03g05190	L-arabinitol 4-dehydrogenase [EC:1.1.1.12]	0.721324	10	0.849362	10	2.08437	10	6.29705	15	0.201954	11	5.06495	16	30.9172	12	3.58409	5	9.70922	5	1.77668	6
An15g04610	D-xylulose reductase [EC:1.1.1.9]	0.058646	18	0.100737	15	0.20646	17	5.96036	16	0.0605901	12	5.44343	15	3.19659	17	0.44625	17	1.28543	17	0.0169671	18
An05g02260	D-xylulose reductase [EC:1.1.1.9]	0.453032	12	1.38835	8	3.40379	8	5.11751	17	-3.68434	18	4.60484	17	28.1968	13	4.72454	3	12.473	3	1.44175	7
An08g09380	D-xylulose reductase [EC:1.1.1.9]	0.0188763	19	0.123802	13	0.320161	14	4.42192	18	-4.54956	19	4.134	18	0.513051	18	0.223146	18	0.583479	18	0.245753	16
An11g06120	6-phosphogluconate dehydrogenase, decarboxylating [KO:K00033] [EC:1.1.1.44 1.1.1.343]	0.0764492	16	0.0994836	16	0.595593	13	3.78258	19	-1.60927	15	3.87951	19	0.358882	19	0.00692522	19	0.37736	19	0	19
Galactose metabolism
An02g09090	aldose 1-epimerase [KO:K01785] [EC:5.1.3.3]	0.157511	17	0.27302	17	0.669621	17	11.4686	1	2.67984	4	10.7012	1	158.835	6	2.9728	8	8.46518	8	1.44913	9
An02g07650	phosphoglucomutase [KO:K01835] [EC:5.4.2.2]	3.05124	6	1.97579	5	5.31758	5	10.4063	2	0.806146	10	9.81189	2	192.432	3	2.87178	9	8.16888	9	1.19633	10
An07g06780	phosphoglucomutase [KO:K01835] [EC:5.4.2.2]	1.18133	12	1.44996	8	3.52866	8	9.79642	3	4.39206	2	9.35162	5	189.802	4	1.03053	12	2.90587	12	1.15862	13
An08g10510	trehalose 6-phosphate synthase [EC:2.4.1.15 2.4.1.347]	2.44101	8	2.27451	4	5.40826	4	9.56145	4	1.65188	7	9.06153	7	81.6021	13	3.27672	7	8.72736	7	1.90911	5
An02g03590	galactose-1-phosphate uridylyltransferase [KO:K00965] [EC:2.7.7.12]	0.884695	14	1.24336	10	3.03884	10	9.13064	5	-0.934625	16	9.42115	4	163.637	5	7.38516	4	19.1528	4	1.71935	6
An16g04160	galactokinase [KO:K00849] [EC:2.7.1.6]	0.630717	15	0.428133	15	1.03814	15	8.97464	6	-3.15914	18	8.2026	11	58.9719	15	0.608654	14	1.66899	15	0.625629	14
An14g03820	hypothetical protein [KO:K01784] [EC:5.1.3.2]	1.92123	10	1.36068	9	3.46293	9	8.8858	7	-1.56639	17	9.03636	8	136.603	7	0.58583	15	1.75938	14	0.18382	15
An11g10990	trehalose 6-phosphate synthase/phosphatase [EC:2.4.1.15 3.1.3.12]	3.94059	3	1.59897	7	3.96684	7	8.81734	8	4.0562	3	9.10044	6	67.3247	14	1.52033	11	3.71819	11	1.57604	7
An12g00820	UTP--glucose-1-phosphate uridylyltransferase [KO:K00963] [EC:2.7.7.9]	4.34655	2	3.39671	2	8.51094	2	8.71769	9	0.612867	11	9.59306	3	212.258	1	4.08066	6	11.3169	6	2.58736	4
An07g08710	trehalose 6-phosphate synthase [EC:2.4.1.15 2.4.1.347]	3.71103	4	1.73365	6	4.12049	6	8.49626	10	4.54206	1	8.74598	9	128.133	8	9.32581	3	23.2358	3	4.43556	3
An11g10890	aldose 1-epimerase [KO:K01785] [EC:5.1.3.3]	2.37123	9	0.868483	12	2.12539	12	8.31061	11	-0.499795	15	7.52377	15	126.176	9	18.5412	1	46.4957	1	10.4776	1
An14g02180	trehalose 6-phosphate synthase [EC:2.4.1.15 2.4.1.347]	0.383745	16	0.735945	14	1.69324	14	8.03945	12	2.27356	5	6.32074	18	51.5056	16	1.58873	10	3.8088	10	1.16574	12
An15g00200	6-phosphofructo-2-kinase [KO:K19030] [EC:2.7.1.105 3.1.3.46]	0	19	0	19	#N/A		7.73018	13	0.45115	13	8.64367	10	36.5023	17	0	19	#N/A		0	19
An07g02100	fructose-2,6-bisphosphatase [KO:K19029] [EC:2.7.1.105 3.1.3.46]	0.0945067	18	0.103305	18	#N/A		7.65504	14	0.0107526	14	8.15678	12	83.7415	12	0.243988	18	#N/A		0.0683552	18
An02g11320	UDP-GAL-4-epimerase [KO:K01784] [EC:5.1.3.2]	3.64247	5	10.3786	1	25.3783	1	7.06247	15	1.00919	9	7.56707	14	93.0625	10	6.06805	5	15.6801	5	1.18374	11
An13g00400	trehalose 6-phosphate synthase complex regulatory subunit	2.81738	7	0.800024	13	1.96385	13	6.96516	16	0.482168	12	7.13369	16	90.7373	11	0.975235	13	2.61187	13	1.48222	8
An13g00660	L-galactose dehydrogenase (L-GalDH)	1.02809	13	0.95607	11	2.45856	11	6.82816	17	1.33819	8	6.7913	17	21.0386	18	0.412833	16	1.06714	16	0.133182	16
An07g08720	trehalose 6-phosphate synthase complex regulatory subunit	5.24971	1	3.02745	3	7.274	3	6.11675	18	1.92652	6	7.8469	13	208.492	2	15.7827	2	40.8458	2	7.67176	2
An12g10410	UDP-GAL-4-epimerase [KO:K01784] [EC:5.1.3.2]	1.25724	11	0.321262	16	0.810791	16	5.25978	19	-4.67821	19	5.81749	19	0.744987	19	0.346103	17	0.9363	17	0.0992011	17
Fructose and mannose metabolism
An02g05830	mannitol-1-phosphate 5-dehydrogenase [KO:K00009] [EC:1.1.1.17]	25.8921	1	5.42039	1	13.0978	1	9.44627	1	6.66313	1	9.45616	3	1124.32	1	14.978	1	38.6017	1	29.1788	1
An03g02430	mannitol 2-dehydrogenase [KO:K00045] [EC:1.1.1.67]	0.861399	2	0.257256	3	0.892369	3	8.10488	5	2.27837	2	11.9132	2	211.025	2	0.561821	6	1.53883	6	0.25233	6
An01g10920	L-arabinitol 4-dehydrogenase [EC:1.1.1.12]	0.331872	4	0.0950107	5	0.214915	5	8.56749	3	-2.26302	6	7.40537	4	100.409	3	3.05139	3	7.85109	3	1.40822	3
An14g03510	L-arabinitol 4-dehydrogenase [EC:1.1.1.12]	0.0919492	6	0.241222	4	0.644166	4	8.50666	4	-3.14717	7	7.07395	6	32.5584	4	2.43632	4	6.02079	4	0.973639	4
An03g05190	L-arabinitol 4-dehydrogenase [EC:1.1.1.12]	0.721324	3	0.849362	2	2.08437	2	6.29705	7	0.201954	4	5.06495	7	30.9172	5	3.58409	2	9.70922	2	1.77668	2
An09g03900	zinc-dependent alcohol dehydrogenase [KO:K00008] [EC:1.1.1.14]	0.123022	5	0.065865	6	0.205454	6	8.70352	2	-0.325814	5	7.22109	5	20.7203	6	0.51581	7	1.45616	7	0.0610146	7
An16g01710	L-arabinitol 4-dehydrogenase [EC:1.1.1.12]	0.0596261	7	0.009311	7	0.0208515	7	7.06986	6	0.342235	3	13.3589	1	20.0875	7	1.15047	5	2.99934	5	0.655525	5
Oxidative phosphorylation
An14g04400	hypothetical protein [KO:K00235] [EC:1.3.5.1]	0.0189097	37	0.0885861	36	0.220863	34	10.2665	11	4.63658	4	10.2555	10	320.108	1	0.31604	35	0.919254	30	0.098475	33
An14g04170	hypothetical protein [KO:K02263]	4.19081	10	6.19546	4	14.612	4	8.39604	34	2.26521	26	8.03775	34	278.01	2	1.49351	12	3.76612	12	0.522737	19
An11g10200	cytochrome c oxidase subunit VIa [KO:K02266]	10.0212	2	8.23952	2	21.2446	2	11.2724	1	5.56183	1	9.62927	15	242.624	3	1.83408	9	5.46614	8	1.21296	9
An02g12770	succinate dehydrogenase [ubiquinone] flavoprotein subunit [KO:K00234] [EC:1.3.5.1]	0.423877	26	0.412039	27	1.07953	25	10.3182	9	4.36674	6	11.4418	1	236.651	4	0.833701	19	2.09354	19	1.06691	13
An07g03170	cytochrome B-560 subunit of succinate dehydrogenase [KO:K00236]	0.113258	36	0.0530579	37	0.121471	35	10.7433	2	3.95484	12	10.5116	6	217.166	5	0.307788	36	0.83568	35	0.0655342	37
An04g01560	cytochrome c subunit [KO:K02272]	3.88375	11	2.58103	11	#N/A		10.5509	5	5.50674	2	9.62251	16	177.925	6	0.662718	22	#N/A		0.391961	22
An11g09390	NADH-ubiquinone oxidoreductase subunit [KO:K03937]	9.05948	3	2.51022	13	5.90095	12	10.5429	6	4.52763	5	9.4772	18	174.83	7	2.44322	6	6.13472	7	1.89385	2
An01g06180	cytochrome c1 [KO:K00413]	0.121624	34	0.504653	25	2.04594	21	9.47581	19	4.13691	9	10.2693	9	169.264	8	0.3258	34	0.971632	29	0.150803	31
An09g06650	ubiquinol-cytochrome C reductase complex core protein 2 [KO:K00415]	0.431278	25	0.97653	21	2.65584	19	8.99717	24	3.68968	17	9.40143	20	163.117	9	0.662198	23	1.83967	22	0.212117	28
An01g13930	succinate dehydrogenase [ubiquinone] cytochrome b small subunit [KO:K00237]	0.119252	35	0.251397	33	0.570305	32	10.2738	10	-2.6236	38	10.4097	7	157.523	10	0.717021	21	2.04809	20	0.698651	14
An09g06850	NADH-ubiquinone oxidoreductase subunit [KO:K03934] [EC:7.1.1.2]	1.63881	18	1.15591	19	2.817	17	10.5979	4	3.32159	19	11.282	2	151.647	11	1.20097	14	3.13458	15	1.83792	3
An07g07390	cytochrome c oxidase subunit 4 [KO:K02265]	5.83105	7	5.6289	5	13.1031	5	10.4766	7	1.55699	31	9.78811	12	142.604	12	1.09072	16	3.02224	16	1.11737	12
An18g05680	acyl carrier protein [KO:K03955]	2.40914	14	1.59115	16	3.59314	15	8.51958	30	4.23668	7	8.64916	28	140.671	13	1.73872	10	4.36414	10	1.16547	10
An14g04080	cytochrome b-c1 complex subunit Rieske [KO:K00411] [EC:7.1.1.8]	0.974601	22	1.07087	20	2.77917	18	8.48059	33	4.0851	10	9.43026	19	131.514	14	0.84513	18	2.45477	18	0.292219	24
An02g05880	NADH-ubiquinone oxidoreductase subunit [KO:K03949]	4.21588	9	2.57388	12	6.14204	11	9.1835	22	3.94114	13	8.69832	27	129.211	15	1.18635	15	3.19633	14	0.661005	15
An02g09730	NADH dehydrogenase [ubiquinone] 1 beta subcomplex subunit 7 [KO:K03963]	8.57749	5	4.05385	7	9.43345	8	9.84457	15	-2.26813	37	8.64708	29	124.265	16	1.67089	11	3.92561	11	1.38354	6
An04g05640	NADH-ubiquinone oxidoreductase subunit [KO:K03942] [EC:7.1.1.2]	0.155114	31	0.561512	24	1.38993	23	8.90328	26	0.139722	35	9.21342	21	119.699	17	0.534584	25	1.42779	23	0.195826	30
An11g06200	NADH-ubiquinone oxidoreductase subunit [KO:K03936] [EC:7.1.1.2]	0.656619	23	0.287099	31	0.73912	28	9.7861	16	3.0851	21	9.51098	17	106.395	18	0.455025	27	1.2887	25	0.227963	27
An08g10690	NADH-ubiquinone oxidoreductase subunit [KO:K03953]	2.01265	15	2.83659	10	6.68669	10	9.38601	21	-2.19589	36	9.10087	24	99.4287	19	3.76843	3	9.20535	4	1.52481	5
An12g00220	NADH:ubiquinone oxidoreductase kD subunit [KO:K03964]	0.618664	24	1.39116	18	3.40245	16	10.3785	8	3.84148	15	10.276	8	98.6452	20	1.00876	17	2.74524	17	0.286381	25
An02g11200	lactobacillus shifted protein [KO:K03939]	0.387031	27	0.278942	32	0.696154	30	8.92081	25	1.10818	32	8.42683	32	98.2375	21	0.509712	26	1.42003	24	0.07752	35
An12g04780	NADH-ubiquinone oxidoreductase subunit [KO:K03943] [EC:7.1.1.2]	0.151635	32	0.295984	29	0.696374	29	8.68513	27	2.18682	29	9.86552	11	95.7946	22	0.339966	30	1.08377	26	0.08774	34
An16g02130	NADH-ubiquinone oxidoreductase subunit GRIM-19 [KO:K11353]	1.32512	20	2.91288	9	6.91131	9	8.51853	31	2.3023	25	7.77051	35	94.6537	23	4.62605	2	12.1319	2	1.12063	11
An04g01200	cytochrome b-c1 complex subunit 7 [KO:K00417]	5.34325	8	4.03882	8	9.8721	7	8.56395	29	3.69499	16	8.83691	25	92.8194	24	2.13802	8	5.42902	9	1.22342	8
An08g04910	NADH-ubiquinone oxidoreductase subunit [KO:K03952]	0.261445	30	0.290887	30	0.797671	27	9.08796	23	3.48127	18	8.5472	30	89.3491	25	0.29308	37	0.868045	32	0.198554	29
An02g05470	NADH-ubiquinone oxidoreductase subunit [KO:K03935] [EC:7.1.1.2]	0.126512	33	0.248921	34	0.657227	31	9.39931	20	2.25602	28	10.546	4	88.0647	26	0.330053	33	0.852372	34	0.285492	26
An08g06550	cytochrome b-c1 complex subunit 8 [KO:K00418]	8.91907	4	5.25274	6	12.5257	6	10.2085	12	5.11614	3	9.18389	22	86.0372	27	3.73962	4	9.0514	5	1.25334	7
An04g00060	NADH-ubiquinone oxidoreductase subunit [KO:K03940] [EC:7.1.1.2]	6.00781	6	6.70377	3	15.7265	3	9.87049	14	3.04749	22	10.8121	3	84.6283	28	7.16382	1	18.3406	1	3.14097	1
An02g09930	cytochrome c oxidase subunit 6 [KO:K02264]	3.35827	12	2.30583	15	5.54297	13	9.87234	13	4.22797	8	9.7386	13	83.5498	29	0.721053	20	1.9691	21	0.489505	21
An04g05220	ubiquinol-cytochrome c reductase complex 17 kd protein [KO:K00416]	1.82072	16	1.56759	17	5.11631	14	8.04978	36	2.26274	27	8.46325	31	80.8622	30	2.31685	7	6.53455	6	0.576588	16
An02g01720	cytochrome c oxidase subunit 6B [KO:K02267]	10.7029	1	19.1158	1	43.61	1	10.7089	3	4.0523	11	10.5356	5	71.2346	31	3.60545	5	9.22641	3	1.64501	4
An09g03990	cytochrome c oxidase family protein [KO:K02269]	2.53187	13	2.3722	14	#N/A		#N/A		3.90244	14	#N/A		70.8417	32	0.656779	24	#N/A		0.29966	23
An11g11290	LYR family protein [KO:K03965]	1.6466	17	0.661183	23	1.5775	22	9.72231	17	2.31732	24	9.67694	14	69.1754	33	0.383551	28	1.04104	27	0.544438	18
An15g00690	NADH-ubiquinone oxidoreductase subunit [KO:K03950]	1.20839	21	0.889576	22	2.06995	20	9.70043	18	2.57371	23	9.14283	23	62.7259	34	1.38393	13	3.35979	13	0.499434	20
An12g07520	NADH-ubiquinone oxidoreductase subunit [KO:K03946]	0.303936	28	0.406813	28	1.01322	26	8.48288	32	3.13784	20	8.26865	33	60.2439	35	0.336288	32	0.874632	31	0.075371	36
An18g05670	NADH-ubiquinone oxidoreductase subunit [KO:K03941] [EC:7.1.1.2]	0.291632	29	0.232255	35	0.554438	33	8.19195	35	1.68694	30	8.7227	26	49.9318	36	0.368528	29	0.978835	28	0.12656	32
An11g09350	NADH-ubiquinone oxidoreductase subunit [KO:K03885] [EC:1.6.5.9]	1.53105	19	0.446589	26	1.09238	24	8.62816	28	0.848166	33	7.58691	36	44.0106	37	0.33757	31	0.853413	33	0.568317	17
An04g03120	protoheme IX farnesyltransferase [KO:K02257] [EC:2.5.1.141]	0	40	0	40	#N/A		5.78888	37	0.274835	34	5.05487	37	11.9504	38	0	40	#N/A		0	40
An02g07600	succinate dehydrogenase [ubiquinone] flavoprotein subunit [KO:K00234] [EC:1.3.5.1]	0.0118526	38	0.0111051	38	0.0377156	36	4.14654	39	-4.93384	39	4.57289	38	1.85594	39	0.0096631	38	0.0434136	37	0.0205747	38
An11g08840	NADH dehydrogenase [ubiquinone] iron-sulfur protein 7 [KO:K03940] [EC:7.1.1.2]	0	39	0	39	0	37	4.16366	38	-5.30973	40	4.35341	39	0.0407045	40	0	39	0.0854084	36	0	39
